# Supplementary material for: Integrated multiomic analysis and high‐throughput screening reveal potential gene targets and synergetic drug combinations for osteosarcoma therapy
Source: MedComm (2020). 2023 Jul 12;4(4):e317. doi: 10.1002/mco2.317 (PMC10338795; doi:10.1002/mco2.317)
Supplement: Supplementary file 2 — Supporting information [file MCO2-4-e317-s002.xlsx]

## Sheet: Table S1
Table S1. Lists of differentially expressed genes (DEGs) between osteosarcoma and normal tissues
Gene symbol	Log2(FoldChange)	p-value	Adjusted p-value
CDH11	3.25697	1.09539e-26	2.28078e-24
CDKN2A	6.7897	1.27993e-25	2.39245e-23
BUB1	4.28056	6.86627e-24	9.73648e-22
CALR	1.37283	8.7195e-24	1.21548e-21
CKS2	3.14393	1.19105e-23	1.61914e-21
HSP90B1	1.55077	1.76473e-23	2.37934e-21
TOP2A	4.241	8.96434e-23	1.07631e-20
TPX2	3.43573	8.50141e-22	9.13985e-20
CCNB2	4.28175	1.11977e-21	1.17319e-19
NME1	1.60754	2.35923e-21	2.30994e-19
RRM2	3.81045	2.05679e-20	1.77132e-18
ENO1	1.66232	7.17371e-20	5.6731e-18
PBK	4.17444	1.06661e-19	8.23691e-18
FKBP7	2.25035	2.45574e-19	1.81141e-17
RUNX2	4.83587	4.28812e-19	3.01433e-17
ZWINT	2.90252	6.01849e-19	4.10781e-17
PDIA4	1.92121	7.55001e-19	5.06898e-17
CENPW	2.64567	1.00148e-18	6.53706e-17
CDK1	3.0411	1.06077e-18	6.8695e-17
COL11A1	5.55605	2.18339e-18	1.35017e-16
TMED3	2.34429	3.0581e-18	1.84936e-16
UBE2C	4.38007	3.10358e-18	1.86999e-16
CCNB1	3.44827	3.38469e-18	2.02454e-16
TWIST1	3.42303	4.80684e-18	2.80382e-16
STC2	3.64982	5.45313e-18	3.13631e-16
DLX5	5.25714	6.2364e-18	3.57431e-16
GANAB	1.46624	7.20697e-18	4.10199e-16
GPX8	2.53554	8.71294e-18	4.89144e-16
MAD2L1	3.12825	9.07746e-18	5.06153e-16
AP000350.4	2.02881	9.29439e-18	5.16498e-16
TYMS	3.41008	9.48401e-18	5.23898e-16
BIRC5	4.58954	1.11942e-17	6.09711e-16
CDC20	4.56101	1.19066e-17	6.42135e-16
RAD51AP1	3.10352	1.62357e-17	8.5323e-16
PTTG1	3.27904	1.69516e-17	8.85198e-16
FANCI	3.37276	2.40682e-17	1.22569e-15
CENPM	3.21714	2.51629e-17	1.27748e-15
HM13	1.71709	2.6632e-17	1.34377e-15
HAPLN1	7.18187	2.69794e-17	1.35714e-15
DAP	2.46186	2.81074e-17	1.4047e-15
FOXM1	4.0511	3.08947e-17	1.53531e-15
CENPF	4.10315	5.88078e-17	2.82845e-15
MTHFD1L	1.96453	6.34316e-17	3.01557e-15
PTK7	3.4167	9.00616e-17	4.17302e-15
ALPL	4.74127	1.06651e-16	4.90029e-15
NDC80	3.18576	1.20245e-16	5.44877e-15
PCLAF	3.43653	1.44016e-16	6.41982e-15
CADM1	3.59059	2.98908e-16	1.2804e-14
BCAT1	2.72705	3.09444e-16	1.32209e-14
MANF	1.76558	4.85978e-16	2.03925e-14
PRC1	3.05463	5.30691e-16	2.21557e-14
CDCA5	3.66401	5.53092e-16	2.29164e-14
NUSAP1	3.3095	6.20805e-16	2.54021e-14
KIF2C	4.08161	6.96972e-16	2.84479e-14
MMP14	3.04244	7.00654e-16	2.85274e-14
TUBA1C	2.63949	8.49441e-16	3.3894e-14
KIF20A	4.05793	8.71994e-16	3.45625e-14
RPGRIP1L	1.99994	8.81594e-16	3.47754e-14
TMEM167A	1.6374	9.74919e-16	3.83647e-14
CDCA3	4.01642	1.27565e-15	4.96057e-14
MKI67	3.98011	1.30274e-15	5.05397e-14
NUF2	4.06938	1.38838e-15	5.36089e-14
PRDX4	1.52605	1.79886e-15	6.81785e-14
AURKB	4.26402	1.9401e-15	7.28602e-14
BUB1B	4.6793	2.19974e-15	8.20487e-14
PLOD3	1.75042	2.32845e-15	8.62627e-14
PPIB	1.88593	2.34639e-15	8.67322e-14
ACTG1	1.2414	2.49277e-15	9.19361e-14
CKAP2L	5.50048	2.66098e-15	9.79204e-14
MAGED1	1.64972	2.778e-15	1.01771e-13
SND1	1.47937	3.03256e-15	1.10604e-13
PLK1	3.34418	3.1422e-15	1.14097e-13
ACOT7	2.60225	3.87483e-15	1.39164e-13
RUNX3	3.05457	4.33556e-15	1.54363e-13
HMGB3	2.14589	4.67252e-15	1.64932e-13
DPP3	1.11041	4.88521e-15	1.7207e-13
MXRA8	2.37204	5.01255e-15	1.75442e-13
SSR2	1.33098	5.01293e-15	1.75442e-13
CDKN3	2.96764	5.64309e-15	1.94191e-13
AC087721.2	3.65245	6.01169e-15	2.05158e-13
GGH	2.43498	7.217e-15	2.42766e-13
TFPT	1.524	8.07209e-15	2.69326e-13
KIF4A	3.84482	8.44594e-15	2.80661e-13
ALDH18A1	2.01593	9.57287e-15	3.14928e-13
RCC1	1.67	9.73632e-15	3.19666e-13
MELK	4.91349	9.896e-15	3.24262e-13
RCN3	2.90811	1.18016e-14	3.83646e-13
FKBP11	2.74163	1.19941e-14	3.89133e-13
CCNA2	3.50599	1.29052e-14	4.1787e-13
ACTR3	1.23405	1.31852e-14	4.24156e-13
ARF4	1.49154	1.32025e-14	4.24156e-13
FKBP10	2.72241	1.31674e-14	4.24156e-13
NCAPH	4.0478	1.49606e-14	4.78769e-13
ROR2	3.6232	1.52066e-14	4.85695e-13
CDC45	4.09446	1.68922e-14	5.35376e-13
DYNC1I1	3.56545	1.73486e-14	5.48784e-13
UNC5B	3.60957	1.81275e-14	5.7232e-13
CALU	1.75218	1.82873e-14	5.76259e-13
MAGOHB	1.60964	1.92295e-14	6.02802e-13
SERPINH1	2.70029	2.04119e-14	6.38317e-13
SPC25	3.58799	2.16995e-14	6.73463e-13
C3orf14	2.12912	2.30815e-14	7.10989e-13
CEP55	3.17411	2.4086e-14	7.37786e-13
CDCA8	4.18655	2.42813e-14	7.42386e-13
FAT1	3.21521	2.43636e-14	7.43518e-13
DLGAP5	3.86467	2.60659e-14	7.91067e-13
CNN2	2.41796	2.87094e-14	8.64911e-13
C19orf48	1.92762	3.17539e-14	9.4452e-13
HJURP	3.92069	3.3796e-14	9.99838e-13
HACD3	1.35753	4.38423e-14	1.27414e-12
KIFC1	3.6891	4.59953e-14	1.332e-12
ADPGK	1.29472	5.11056e-14	1.46708e-12
PSAT1	3.11514	5.10183e-14	1.46708e-12
KDELR3	2.77826	5.76103e-14	1.63667e-12
XPOT	1.24396	5.81331e-14	1.64868e-12
PLOD2	2.48894	5.99489e-14	1.69475e-12
MDFI	4.28545	6.49399e-14	1.81358e-12
ESM1	5.05966	6.77097e-14	1.88453e-12
NCS1	2.70821	7.13247e-14	1.97512e-12
DLX1	6.24998	7.15386e-14	1.97771e-12
GJA1	3.015	7.61406e-14	2.1014e-12
LRRC59	1.77025	9.26886e-14	2.53683e-12
TPGS2	1.21538	1.26447e-13	3.4153e-12
CDC6	2.56794	1.35587e-13	3.65019e-12
SEC61B	1.27308	1.35933e-13	3.65354e-12
STMN1	2.41916	1.42904e-13	3.83464e-12
DNAJB11	1.19746	1.53412e-13	4.09656e-12
RACGAP1	2.48919	1.63331e-13	4.35434e-12
NMRAL1	1.33262	1.75272e-13	4.6576e-12
NEK2	4.75852	1.88654e-13	4.99706e-12
SPCS3	1.37707	1.99529e-13	5.26813e-12
FOLH1	4.58828	2.02309e-13	5.33299e-12
BAX	1.42543	2.04071e-13	5.37083e-12
PABPC1	1.72956	2.06716e-13	5.42308e-12
CHN1	2.77404	2.2079e-13	5.75558e-12
B3GALNT1	1.77923	2.24718e-13	5.8487e-12
CENPK	2.81689	2.86213e-13	7.31044e-12
FKBP14	2.29824	3.13125e-13	7.96073e-12
ABRACL	1.68952	3.28441e-13	8.32439e-12
SSR4	1.15939	3.36352e-13	8.51178e-12
MFAP2	3.04406	3.75431e-13	9.47158e-12
ESCO2	3.40655	4.5499e-13	1.13053e-11
PAPSS1	1.28205	4.68555e-13	1.16248e-11
CTNNB1	1.5284	4.78153e-13	1.18451e-11
INHBA	3.1539	4.83308e-13	1.19548e-11
RAB38	3.10641	5.04031e-13	1.24487e-11
EBP	1.69789	5.12559e-13	1.26403e-11
TUBB	1.41165	5.31292e-13	1.30376e-11
GPX7	1.59501	5.47498e-13	1.33751e-11
CTPS1	1.67563	5.81633e-13	1.41319e-11
DDOST	1.09205	5.87184e-13	1.42457e-11
MELTF	4.10481	7.22632e-13	1.7429e-11
ANLN	3.88143	7.84349e-13	1.88347e-11
ACAN	5.241	8.07203e-13	1.93271e-11
TMEM119	3.74404	8.42433e-13	2.00538e-11
KIF11	4.20413	8.59334e-13	2.03971e-11
SRPRB	1.32336	8.99297e-13	2.12842e-11
ORC6	3.6975	1.01628e-12	2.3881e-11
WWC1	4.68254	1.08861e-12	2.54716e-11
TRIP6	1.15689	1.13286e-12	2.64692e-11
SQLE	2.81454	1.17856e-12	2.74981e-11
NANS	1.25943	1.2198e-12	2.84199e-11
PAICS	1.48461	1.2352e-12	2.86975e-11
HSPB11	1.45709	1.28037e-12	2.95799e-11
GLB1	1.07705	1.4127e-12	3.24546e-11
ATAD2	2.45461	1.53364e-12	3.50861e-11
NUDT1	1.90775	1.61114e-12	3.66044e-11
RFT1	1.17889	1.65118e-12	3.74624e-11
CCDC34	1.76434	1.67051e-12	3.78487e-11
SLC17A9	4.16304	1.69739e-12	3.83523e-11
FGFR2	5.19841	1.79218e-12	4.02727e-11
ASF1B	3.09951	1.80454e-12	4.0495e-11
TCF3	1.52767	1.94896e-12	4.36765e-11
BLM	3.16419	2.16602e-12	4.82777e-11
STT3A	1.19535	2.23954e-12	4.97589e-11
SCLT1	1.54935	2.2998e-12	5.0983e-11
HELLS	3.59403	2.34959e-12	5.19469e-11
CMTM6	1.35388	2.45876e-12	5.42875e-11
SPC24	3.42202	2.56108e-12	5.63952e-11
RRBP1	2.0643	2.77158e-12	6.07053e-11
ELOVL6	1.95215	2.99241e-12	6.4937e-11
GTSE1	4.39932	3.05442e-12	6.61953e-11
P3H1	2.72219	3.081e-12	6.65958e-11
MMP11	4.40705	3.11792e-12	6.72171e-11
ATOX1	1.08482	3.54929e-12	7.60186e-11
LAMP5	5.32186	3.83559e-12	8.15136e-11
FBN2	4.82424	3.8527e-12	8.17716e-11
SCARF2	3.48037	3.92492e-12	8.30538e-11
NRP2	2.44423	3.93514e-12	8.30926e-11
CEP41	1.44723	4.00424e-12	8.42273e-11
LEF1	4.19804	4.11128e-12	8.61482e-11
CD276	2.3171	4.38106e-12	9.1105e-11
MCM6	1.41085	4.52103e-12	9.37785e-11
SSR1	1.23564	4.55983e-12	9.44642e-11
EMP3	1.49347	4.82237e-12	9.9278e-11
SATB2	4.14965	4.86965e-12	1.00126e-10
PTPN13	2.48737	4.93236e-12	1.01163e-10
CYB561D2	1.14527	4.95575e-12	1.01516e-10
CLSPN	3.78065	5.00819e-12	1.02462e-10
ARPC5	1.66159	5.11355e-12	1.04358e-10
TIMP1	2.49568	5.34118e-12	1.086e-10
EDIL3	3.63342	5.48278e-12	1.11341e-10
SHCBP1	3.70804	5.55288e-12	1.12626e-10
PODNL1	3.72248	5.82133e-12	1.1778e-10
ARPC3	1.00266	5.90133e-12	1.19252e-10
EML4	2.12362	6.09722e-12	1.22908e-10
CENPU	2.80947	6.11216e-12	1.23059e-10
TPM4	1.95441	6.46674e-12	1.2988e-10
NCAPG	3.78303	6.48618e-12	1.30111e-10
MAN1B1	1.2978	7.30435e-12	1.44758e-10
COL5A1	2.80909	7.8535e-12	1.54895e-10
PIMREG	3.90728	8.24159e-12	1.61388e-10
TK1	2.4475	8.47426e-12	1.6555e-10
PRELID3A	2.67889	8.6155e-12	1.6791e-10
ADAM10	1.28798	8.67858e-12	1.6894e-10
GOLM1	2.03876	8.71629e-12	1.69473e-10
GALNT5	4.13982	9.21588e-12	1.78134e-10
TMEM208	1.66864	9.23167e-12	1.7823e-10
ECT2	2.31222	9.92135e-12	1.90206e-10
UBE2S	2.76487	1.01503e-11	1.94368e-10
STEAP1B	3.5802	1.05363e-11	2.01291e-10
EXO1	4.36322	1.09686e-11	2.09306e-10
FAT3	4.85986	1.10629e-11	2.10861e-10
HSPA5	1.11933	1.11275e-11	2.11847e-10
POC1A	2.7339	1.12187e-11	2.13336e-10
RPL39L	2.06952	1.24855e-11	2.36061e-10
HOXD11	6.3899	1.28526e-11	2.41365e-10
TMSB15A	3.78991	1.2854e-11	2.41365e-10
EME1	2.93446	1.63278e-11	3.0177e-10
SPDL1	1.86659	1.66771e-11	3.07536e-10
LMNB2	1.84717	1.71779e-11	3.16062e-10
HDAC1	1.08584	2.04721e-11	3.74161e-10
COL5A2	2.82177	2.22985e-11	4.06639e-10
SLC39A7	1.82584	2.23585e-11	4.07281e-10
SKA3	3.33441	2.31448e-11	4.20208e-10
HMMR	3.13777	2.33072e-11	4.2269e-10
PSD3	1.9461	2.43556e-11	4.40248e-10
ODF2	1.65313	2.56321e-11	4.61798e-10
CAD	1.88412	2.58799e-11	4.65754e-10
CKAP2	1.85657	2.61578e-11	4.69797e-10
RPN2	1.21789	2.91208e-11	5.18968e-10
RAD51	3.07023	3.11011e-11	5.5068e-10
SEMA3A	3.90278	3.32145e-11	5.85579e-10
HS3ST3A1	5.68716	3.32701e-11	5.85931e-10
MLC1	5.79646	3.3772e-11	5.93499e-10
TRIP13	2.79185	3.93735e-11	6.87532e-10
SOX9	3.02074	3.97272e-11	6.92971e-10
RAD18	1.7044	4.01567e-11	6.99722e-10
SNAI1	2.866	4.16012e-11	7.2336e-10
FHAD1	4.74967	4.44014e-11	7.6591e-10
PDIA6	1.19927	4.44209e-11	7.6591e-10
PRR5L	2.57334	4.52327e-11	7.78749e-10
SIPA1L1	1.9716	4.60579e-11	7.9082e-10
ASPM	5.09766	4.97373e-11	8.49563e-10
COL12A1	3.0159	5.3635e-11	9.13295e-10
PTBP1	1.03761	5.62522e-11	9.5391e-10
CERS5	1.05775	5.66511e-11	9.59685e-10
C11orf24	1.59573	5.80009e-11	9.80531e-10
GALNT14	4.07833	5.97826e-11	1.00651e-09
DLX3	6.04867	7.12125e-11	1.18921e-09
PRR11	2.82374	7.49305e-11	1.2475e-09
GALNS	1.79239	7.6063e-11	1.26252e-09
DGUOK	1.03797	7.63783e-11	1.26648e-09
CREB3L1	3.18873	7.79176e-11	1.2894e-09
CDCA4	1.99778	8.12881e-11	1.33979e-09
B3GAT3	1.30591	8.76841e-11	1.438e-09
RAC3	4.26111	8.76448e-11	1.438e-09
CDH2	4.49746	9.0665e-11	1.48169e-09
SEC31A	1.12012	9.12485e-11	1.48903e-09
HIF1A	1.93047	9.19336e-11	1.49724e-09
BAMBI	4.56063	9.93287e-11	1.60813e-09
NUDT5	1.47353	1.04005e-10	1.67723e-09
ATP6AP1L	3.32233	1.0725e-10	1.72618e-09
TWF1	1.23788	1.08812e-10	1.7479e-09
GLA	1.23408	1.1512e-10	1.84382e-09
SLC20A1	1.79754	1.16313e-10	1.86112e-09
MDK	2.42321	1.18952e-10	1.89596e-09
SAR1A	1.09876	1.25277e-10	1.98988e-09
SDC1	4.0009	1.25279e-10	1.98988e-09
TCF19	1.60137	1.25328e-10	1.98988e-09
CGREF1	3.80395	1.29003e-10	2.04232e-09
SNX8	1.27051	1.29991e-10	2.05598e-09
FAM133A	6.36458	1.31303e-10	2.07473e-09
FZD1	1.7394	1.32842e-10	2.09503e-09
EFNA4	2.15564	1.34071e-10	2.11036e-09
MCM5	1.28787	1.42045e-10	2.22736e-09
KIRREL1	1.68127	1.46234e-10	2.28651e-09
CKAP4	2.03567	1.47599e-10	2.30347e-09
DHFR	1.93744	1.47481e-10	2.30347e-09
MIF	1.49042	1.48086e-10	2.30888e-09
PANX3	6.98997	1.50639e-10	2.34423e-09
NEK6	1.81005	1.53242e-10	2.38024e-09
SPAG5	3.14784	1.53197e-10	2.38024e-09
SEC24D	1.94506	1.54676e-10	2.40025e-09
PARD6G	3.46365	1.62567e-10	2.51086e-09
WDHD1	2.36051	1.74957e-10	2.69211e-09
ALCAM	2.47784	1.78953e-10	2.7459e-09
PLEKHA5	2.07892	1.81844e-10	2.78506e-09
B3GALT6	1.19103	1.88539e-10	2.87155e-09
DNMT1	1.63769	2.02567e-10	3.06816e-09
SNX24	1.35359	2.05895e-10	3.10713e-09
OMD	4.70896	2.10205e-10	3.16635e-09
OSTC	1.79573	2.20069e-10	3.3119e-09
COL24A1	4.01944	2.21064e-10	3.32385e-09
PLXNB1	2.41061	2.22878e-10	3.34805e-09
LOX	2.87083	2.37876e-10	3.55589e-09
SPARC	2.6024	2.38011e-10	3.55589e-09
CEMIP2	2.09671	2.44796e-10	3.64733e-09
RNASEH2A	1.49969	2.4567e-10	3.65704e-09
PUM3	1.09293	2.49046e-10	3.7006e-09
IVNS1ABP	1.29306	2.53806e-10	3.76792e-09
GRP	6.30404	2.69396e-10	3.98498e-09
TROAP	3.97142	2.78258e-10	4.10498e-09
MTMR2	1.08042	2.79028e-10	4.11266e-09
FN1	2.31938	2.91495e-10	4.28107e-09
AMPD2	1.97467	2.92537e-10	4.29027e-09
PPIA	1.44317	2.92643e-10	4.29027e-09
COL13A1	4.07	3.04697e-10	4.44718e-09
HIST1H2BK	2.46867	3.07157e-10	4.4791e-09
PRSS35	4.42249	3.17019e-10	4.61474e-09
PRRC1	1.07516	3.26745e-10	4.74791e-09
ELMOD2	1.22605	3.45381e-10	5.00543e-09
TMEM45A	2.05957	3.58041e-10	5.16162e-09
ERO1A	2.16696	3.77516e-10	5.41864e-09
TXN	1.14698	3.86632e-10	5.53982e-09
LDAH	1.50816	4.05835e-10	5.79981e-09
SNX22	2.22879	4.15463e-10	5.93224e-09
IKBIP	1.66502	4.23363e-10	6.03274e-09
PRR3	1.54463	4.27048e-10	6.07634e-09
TPST1	1.97775	4.30352e-10	6.11301e-09
AC068831.7	3.14233	4.31188e-10	6.11534e-09
PGAM1	1.24685	4.63539e-10	6.54485e-09
TRAF3	1.06856	4.81152e-10	6.77608e-09
ADAR	1.16749	4.88571e-10	6.86881e-09
STX6	1.17901	4.92348e-10	6.91599e-09
C5orf46	5.8082	4.99254e-10	7.00702e-09
RDH11	1.14093	5.05326e-10	7.08016e-09
ARHGAP11A	3.38821	5.39235e-10	7.52321e-09
PHOSPHO1	4.13537	5.40016e-10	7.52773e-09
PSRC1	2.63217	5.64633e-10	7.8443e-09
GPSM1	2.80827	5.65269e-10	7.84651e-09
LINGO1	2.96105	5.77843e-10	8.00753e-09
KIF23	3.74077	5.78759e-10	8.01347e-09
CDC25C	4.48755	6.54314e-10	8.98399e-09
CIP2A	2.58482	6.59156e-10	9.04291e-09
MAGED4	3.53281	6.62939e-10	9.08724e-09
OSTF1	1.40564	6.97053e-10	9.53896e-09
MMP9	5.09305	7.04956e-10	9.63108e-09
MND1	2.14264	7.18555e-10	9.80059e-09
ASPHD1	4.07619	7.31012e-10	9.93753e-09
PLXNA3	2.42408	7.53075e-10	1.0229e-08
BMP2K	2.08763	7.56708e-10	1.02699e-08
SLC39A9	1.07119	7.65987e-10	1.03787e-08
SKA2	1.19913	7.77966e-10	1.05323e-08
SEC61G	1.20644	7.8403e-10	1.0597e-08
SH3GL1	1.49875	7.96333e-10	1.07544e-08
KIF18A	3.12002	8.22014e-10	1.1074e-08
TICRR	3.66942	8.2778e-10	1.11425e-08
LRRC8E	4.40042	8.34951e-10	1.12298e-08
ID3	1.98573	8.83475e-10	1.18341e-08
POLE2	2.50792	8.85463e-10	1.18431e-08
PTH1R	3.53655	8.85585e-10	1.18431e-08
TRAF7	1.11542	9.04768e-10	1.208e-08
SMOX	2.57791	9.95756e-10	1.32197e-08
SGO2	2.34449	1.00505e-09	1.33323e-08
LRRC15	3.86962	1.00903e-09	1.33743e-08
PPEF1	4.88028	1.02714e-09	1.36034e-08
YARS	1.23194	1.03137e-09	1.36484e-08
KMO	2.50709	1.04607e-09	1.38208e-08
TNFRSF10B	1.41181	1.09932e-09	1.44662e-08
PARPBP	2.04997	1.14829e-09	1.50504e-08
PLXNB2	1.74419	1.16982e-09	1.53082e-08
PLEKHN1	4.19564	1.22319e-09	1.59811e-08
SHROOM2	3.70777	1.24112e-09	1.61896e-08
PRTFDC1	1.64665	1.26396e-09	1.64225e-08
COL1A2	3.15662	1.28404e-09	1.6657e-08
CCL28	3.62594	1.31316e-09	1.7008e-08
ARSB	2.03283	1.38407e-09	1.78561e-08
TNC	2.96589	1.42291e-09	1.83284e-08
OPN3	2.7725	1.45618e-09	1.87338e-08
TNS3	1.65727	1.45887e-09	1.87477e-08
TIMELESS	2.392	1.48675e-09	1.9091e-08
HAGHL	3.04581	1.4883e-09	1.9096e-08
SEC23B	1.20294	1.50199e-09	1.92566e-08
PSMC3IP	1.41031	1.53023e-09	1.95882e-08
DTL	3.10722	1.56172e-09	1.99602e-08
CEP164	1.0614	1.57742e-09	2.01296e-08
INSC	5.44392	1.59102e-09	2.02716e-08
ORC1	4.96603	1.60332e-09	2.03968e-08
XPO5	1.4526	1.64841e-09	2.09057e-08
CCNE2	3.0822	1.66771e-09	2.11179e-08
C19orf24	1.63098	1.71072e-09	2.15795e-08
CCDC88A	1.66721	1.73139e-09	2.18068e-08
ITGA4	2.98908	1.74539e-09	2.19663e-08
ZWILCH	1.6138	1.75161e-09	2.20277e-08
PPT1	1.00828	1.88231e-09	2.35453e-08
KIF15	3.63029	1.907e-09	2.37999e-08
CENPO	2.12717	2.02059e-09	2.51222e-08
SHROOM3	2.98343	2.04971e-09	2.54458e-08
SPINDOC	1.45817	2.11303e-09	2.61333e-08
BGLAP	5.90997	2.1214e-09	2.6208e-08
TBL2	1.12446	2.12226e-09	2.6208e-08
FJX1	2.29965	2.14828e-09	2.65094e-08
TENM3	2.39468	2.15054e-09	2.65175e-08
NCAPD2	2.27114	2.1836e-09	2.69049e-08
PHTF1	1.71661	2.22373e-09	2.73583e-08
GBA	1.49663	2.27094e-09	2.78143e-08
FCGBP	4.08342	2.35841e-09	2.87999e-08
ZNF618	1.65075	2.38386e-09	2.90891e-08
DPM2	1.04699	2.50878e-09	3.0568e-08
CEMIP	4.22909	2.54184e-09	3.09251e-08
ENOSF1	1.40659	2.59422e-09	3.14693e-08
S100PBP	1.15082	2.59269e-09	3.14693e-08
GALNT3	3.66806	2.613e-09	3.16271e-08
JAKMIP2	4.30034	2.65238e-09	3.20802e-08
SLC39A8	2.23795	2.66372e-09	3.21936e-08
SDK2	4.33271	2.78157e-09	3.3544e-08
RTKN2	4.41067	2.78493e-09	3.356e-08
TMED9	1.18437	2.79441e-09	3.36004e-08
GNB4	1.36703	2.85865e-09	3.43476e-08
PCOLCE	2.30015	2.86503e-09	3.43992e-08
SCD5	3.40409	2.90636e-09	3.48699e-08
STYXL1	1.13764	2.95212e-09	3.53416e-08
FAM57A	1.63743	2.98127e-09	3.56647e-08
PTGES	3.54665	2.98679e-09	3.57047e-08
SEC61A1	1.20519	3.11959e-09	3.71573e-08
IGF2BP3	4.63024	3.30948e-09	3.92768e-08
MYBL2	3.46888	3.33676e-09	3.9572e-08
DBF4	1.72835	3.35185e-09	3.96937e-08
EMILIN1	2.07554	3.50399e-09	4.13763e-08
CD24	3.79777	3.60881e-09	4.24009e-08
IFI27L2	1.35911	3.69775e-09	4.3415e-08
EMID1	3.20628	3.72777e-09	4.3705e-08
GFPT1	1.40662	3.78633e-09	4.43284e-08
ITGA10	3.25236	3.86542e-09	4.51783e-08
SP7	6.01094	3.86717e-09	4.51783e-08
CHPF	1.96022	3.91965e-09	4.57066e-08
SEZ6L2	3.29396	3.92073e-09	4.57066e-08
SMC2	1.81479	3.95272e-09	4.6047e-08
MNS1	2.26303	3.96373e-09	4.61425e-08
RHBDL2	4.70182	4.03723e-09	4.69317e-08
DDX39A	1.32147	4.49275e-09	5.20798e-08
THSD8	2.61968	4.55513e-09	5.26915e-08
PGM3	1.33173	4.57311e-09	5.27142e-08
TMEM87B	1.09367	4.56433e-09	5.27142e-08
NFKBIE	2.10647	4.61827e-09	5.3123e-08
RCOR2	4.1248	4.67486e-09	5.37364e-08
IFI6	2.49029	4.72313e-09	5.42533e-08
AC087632.1	3.90221	4.73327e-09	5.43269e-08
TWSG1	1.10337	4.73645e-09	5.43269e-08
IBSP	5.50615	5.40724e-09	6.15527e-08
AK5	3.59129	5.53475e-09	6.29607e-08
DDX11	1.57903	6.20019e-09	6.993e-08
METRNL	2.08231	6.20268e-09	6.993e-08
PHETA2	1.29486	6.23255e-09	7.02186e-08
SLC9B2	2.74179	6.26622e-09	7.05496e-08
MAGED4B	2.99733	6.28733e-09	7.06906e-08
ROBO2	4.59686	6.28593e-09	7.06906e-08
NT5DC2	1.66524	6.30212e-09	7.08085e-08
PLPP5	1.79273	6.4029e-09	7.18917e-08
CPNE5	2.73835	6.65097e-09	7.45244e-08
RGS3	2.07675	6.70955e-09	7.50785e-08
EHD3	2.17278	6.73155e-09	7.51712e-08
NECTIN1	2.53369	6.72771e-09	7.51712e-08
PIGK	1.35254	7.02388e-09	7.81704e-08
DNAH14	3.08231	7.05874e-09	7.85052e-08
KDELR2	1.73935	7.10522e-09	7.89688e-08
CENPN	2.38163	7.15927e-09	7.94496e-08
CTSK	3.06693	7.15824e-09	7.94496e-08
GDF11	1.63848	7.16297e-09	7.94496e-08
CPE	2.72581	7.18018e-09	7.95868e-08
GALNT1	1.68536	7.30886e-09	8.08496e-08
SLC39A11	1.4454	7.54195e-09	8.3316e-08
WISP1	3.61776	7.67686e-09	8.45792e-08
PRIM2	2.09759	7.98426e-09	8.77308e-08
IQGAP3	3.95075	8.00377e-09	8.78866e-08
APLP1	4.19938	8.03271e-09	8.80867e-08
PCNX3	1.33405	8.8041e-09	9.61611e-08
IFI44	1.50417	8.98364e-09	9.7927e-08
HIST2H4A	2.47846	9.13619e-09	9.95239e-08
DNAJB14	1.35493	9.16425e-09	9.97635e-08
PTN	2.89084	9.39457e-09	1.02136e-07
SINHCAF	1.71989	9.54893e-09	1.03608e-07
PLK4	2.90985	9.74496e-09	1.05666e-07
APEX2	1.26225	9.8601e-09	1.06703e-07
CENPE	3.27223	9.99162e-09	1.07913e-07
RCC2	2.23146	1.00074e-08	1.08013e-07
SLC35B4	1.25786	1.03354e-08	1.1148e-07
SLC7A1	1.71608	1.03873e-08	1.11956e-07
AADAT	2.9062	1.04082e-08	1.11971e-07
MAP4K4	1.16386	1.04312e-08	1.12072e-07
TMEM98	1.43479	1.06026e-08	1.13766e-07
ADSS	1.27521	1.06425e-08	1.14044e-07
CBX8	2.14522	1.06393e-08	1.14044e-07
PMM2	1.09063	1.07558e-08	1.15183e-07
BORCS8-MEF2B	1.54134	1.07908e-08	1.15483e-07
BASP1	1.91034	1.09424e-08	1.16802e-07
GRN	1.39685	1.1022e-08	1.17575e-07
CNPY3	1.00761	1.10323e-08	1.17595e-07
MEX3A	3.01257	1.1203e-08	1.19274e-07
RAB31	1.7763	1.13238e-08	1.20327e-07
SUPT3H	1.59829	1.14912e-08	1.21948e-07
GLMP	1.51729	1.1706e-08	1.24067e-07
GOLT1B	1.54221	1.22079e-08	1.28805e-07
NEMP1	1.49023	1.22219e-08	1.2887e-07
FAM151B	2.71636	1.22702e-08	1.29131e-07
PLEK2	3.98933	1.29266e-08	1.35693e-07
THBS1	3.05306	1.30869e-08	1.37199e-07
ARFGAP1	1.49352	1.31592e-08	1.3787e-07
SLIT2	2.54431	1.31698e-08	1.37893e-07
SHMT2	1.10337	1.32827e-08	1.38722e-07
UNC5C	3.24507	1.32757e-08	1.38722e-07
BGN	2.61628	1.33017e-08	1.38832e-07
AL603832.3	1.17954	1.35652e-08	1.41403e-07
IL1RL2	2.52262	1.36932e-08	1.42647e-07
QSOX2	1.45611	1.40085e-08	1.45562e-07
DLX6	4.68759	1.44163e-08	1.49517e-07
SGMS2	3.04364	1.45276e-08	1.50481e-07
FAM72A	2.16093	1.46795e-08	1.51959e-07
PTX3	3.50579	1.4975e-08	1.54629e-07
GALE	1.09804	1.56482e-08	1.61074e-07
DKC1	1.01923	1.56829e-08	1.61331e-07
DSN1	1.41095	1.62268e-08	1.66717e-07
EEF1AKMT4	1.71895	1.62536e-08	1.66888e-07
QPCTL	2.02175	1.64312e-08	1.68501e-07
SKA1	3.94987	1.69698e-08	1.73592e-07
TACC3	2.18126	1.79207e-08	1.82638e-07
RAB27B	4.26326	1.91105e-08	1.94282e-07
ARL4C	2.47356	1.91757e-08	1.94825e-07
FAM83D	3.98966	1.9478e-08	1.97773e-07
POLQ	3.18974	1.9734e-08	2.00126e-07
KIFC3	1.99534	2.1474e-08	2.15908e-07
EXT1	1.77034	2.23243e-08	2.23773e-07
CHPF2	1.70601	2.2833e-08	2.28733e-07
HENMT1	1.7511	2.30523e-08	2.30649e-07
SAMD11	1.80604	2.36753e-08	2.36308e-07
ARL9	3.52037	2.41139e-08	2.40248e-07
EPSTI1	1.98879	2.43297e-08	2.42105e-07
TMEM206	1.57632	2.44082e-08	2.42621e-07
PRKD3	1.18818	2.48653e-08	2.46688e-07
TMEM39A	1.01159	2.50766e-08	2.48635e-07
CDC7	2.45514	2.51597e-08	2.49308e-07
TG	4.67159	2.53202e-08	2.50597e-07
SOX4	1.47006	2.54812e-08	2.52038e-07
ODF2L	1.65268	2.55113e-08	2.52184e-07
COTL1	1.6224	2.58582e-08	2.55001e-07
ARF3	1.05036	2.6302e-08	2.59067e-07
COL1A1	3.39347	2.69347e-08	2.64823e-07
SHTN1	1.94136	2.78332e-08	2.73167e-07
THG1L	1.32725	2.79026e-08	2.73685e-07
MYO10	1.6399	2.84655e-08	2.78873e-07
ATP8B2	1.41793	2.90652e-08	2.8441e-07
MYO1D	2.20723	2.91226e-08	2.84803e-07
TP53I11	2.30942	2.99675e-08	2.92891e-07
SLC38A5	2.87096	3.02181e-08	2.94815e-07
TRAM2	1.57202	3.04827e-08	2.9722e-07
SNX30	1.37513	3.11581e-08	3.03446e-07
SLC35B3	1.20294	3.1222e-08	3.03888e-07
ZNF560	6.72262	3.16684e-08	3.07323e-07
TUBB3	2.48729	3.19985e-08	3.10344e-07
KCTD15	1.36816	3.28185e-08	3.17735e-07
CCND1	2.4292	3.39346e-08	3.27769e-07
GUSB	1.28972	3.47221e-08	3.34981e-07
PLCD1	1.82378	3.53969e-08	3.40892e-07
ULBP2	2.62985	3.57408e-08	3.44003e-07
STK4	1.01857	3.9325e-08	3.76956e-07
DNAJC22	3.93889	3.97624e-08	3.80705e-07
EPHA2	2.11204	4.00502e-08	3.82793e-07
DPEP1	3.55702	4.1254e-08	3.93841e-07
FANCA	2.20657	4.19275e-08	4.00038e-07
TXNDC5	1.53643	4.22123e-08	4.02194e-07
CLPTM1L	1.41073	4.30455e-08	4.09518e-07
C14orf132	1.29705	4.4057e-08	4.18899e-07
SMAD6	2.32412	4.41014e-08	4.19078e-07
CLIP2	1.72118	4.48026e-08	4.25074e-07
C17orf51	1.89001	4.50566e-08	4.26675e-07
MGAT5	1.38619	4.50561e-08	4.26675e-07
CLEC11A	2.60227	4.67779e-08	4.42721e-07
CENPA	3.78929	4.71703e-08	4.45922e-07
GLG1	1.39844	4.75848e-08	4.49582e-07
RFX8	3.31364	4.76335e-08	4.49784e-07
MAP3K13	1.01512	4.96556e-08	4.67536e-07
FRMD6	1.78643	5.08339e-08	4.78356e-07
COL9A2	3.62523	5.18889e-08	4.88005e-07
DAPL1	6.15371	5.21569e-08	4.89965e-07
SERPINE2	2.05577	5.21384e-08	4.89965e-07
PPFIA2	3.0578	5.2348e-08	4.91479e-07
H2AFX	1.60058	5.28663e-08	4.96063e-07
SNAI2	2.08085	5.36188e-08	5.0255e-07
SLC25A22	2.02274	5.46263e-08	5.11411e-07
CDK14	1.35646	5.51566e-08	5.15788e-07
TMEM214	1.04152	5.52763e-08	5.16614e-07
TMA16	1.11783	5.96123e-08	5.55288e-07
COL16A1	2.60642	6.00706e-08	5.59197e-07
RBBP8	1.26598	6.0461e-08	5.62513e-07
IFT20	1.17229	6.05435e-08	5.62963e-07
NOL4L	1.41322	6.0586e-08	5.63039e-07
FSCN1	1.82274	6.11402e-08	5.67869e-07
LMAN1	1.15067	6.25985e-08	5.80758e-07
TMEM165	1.4684	6.47157e-08	5.99048e-07
KIF7	2.37426	6.49011e-08	6.00426e-07
KIF26B	3.64259	6.72465e-08	6.21775e-07
LMNB1	2.23237	6.82918e-08	6.30731e-07
BMP1	1.77356	6.84579e-08	6.3191e-07
FMN1	2.79873	6.94763e-08	6.40233e-07
STK26	2.29492	6.99484e-08	6.43501e-07
NCAPG2	1.64414	7.02095e-08	6.45543e-07
IKBKE	1.97436	7.02857e-08	6.45743e-07
ORAI2	2.08926	7.03098e-08	6.45743e-07
HIST1H4J	2.41748	7.03753e-08	6.45984e-07
PIEZO1	1.75051	7.08095e-08	6.49607e-07
IFITM5	6.11557	7.11029e-08	6.51935e-07
PREX1	1.49412	7.37293e-08	6.74888e-07
FAM72D	2.72914	7.38082e-08	6.75234e-07
B3GNT9	1.66947	7.40301e-08	6.76888e-07
SRC	1.91598	7.58163e-08	6.92065e-07
SLC25A5	1.36564	7.80114e-08	7.10525e-07
MTFP1	1.17943	8.00429e-08	7.27819e-07
CBFB	1.34958	8.01594e-08	7.28476e-07
CD84	2.41149	8.0442e-08	7.30641e-07
DOLPP1	1.28744	8.09145e-08	7.34527e-07
TOP1MT	1.81647	8.56338e-08	7.72677e-07
P4HB	2.07688	8.8035e-08	7.93038e-07
TTYH3	1.73011	8.82652e-08	7.94677e-07
MXD3	1.31298	9.10664e-08	8.19e-07
MFSD12	1.51919	9.40868e-08	8.43508e-07
PRRX2	2.44782	9.78322e-08	8.74113e-07
SMARCA4	1.08619	9.9509e-08	8.8813e-07
RAD54B	2.61275	1.02089e-07	9.09677e-07
MRTO4	1.0629	1.0368e-07	9.22851e-07
ITGAV	1.42414	1.04143e-07	9.25971e-07
LPCAT1	1.91201	1.04723e-07	9.30623e-07
DGKI	3.77853	1.05633e-07	9.38203e-07
APOA1	4.02186	1.06242e-07	9.43102e-07
C1QTNF6	2.86999	1.07221e-07	9.48726e-07
EOGT	2.39871	1.09164e-07	9.63626e-07
ISG15	1.83294	1.09198e-07	9.63626e-07
SFXN1	1.16267	1.09116e-07	9.63626e-07
USB1	1.07644	1.09113e-07	9.63626e-07
PIGO	1.18402	1.12234e-07	9.89359e-07
E2F1	2.77046	1.1463e-07	1.00994e-06
MSTO1	1.44784	1.17324e-07	1.03091e-06
COL10A1	4.51692	1.17772e-07	1.0343e-06
ACTN1	1.4409	1.22629e-07	1.07351e-06
TCEAL9	1.40536	1.22892e-07	1.07467e-06
SDC2	1.94014	1.23882e-07	1.08275e-06
TCF7	4.1925	1.2574e-07	1.09782e-06
AP1S1	1.17732	1.27282e-07	1.11011e-06
MCM10	2.863	1.30124e-07	1.13309e-06
CDCA2	3.77394	1.39556e-07	1.21137e-06
RAI14	1.96274	1.41708e-07	1.22774e-06
P3H3	1.94888	1.42555e-07	1.2335e-06
FOXC2	2.97246	1.43234e-07	1.23872e-06
MYO6	1.7755	1.45233e-07	1.25469e-06
PCDH18	1.64092	1.48916e-07	1.28381e-06
IRAK1	1.09657	1.51191e-07	1.30138e-06
WIF1	5.21176	1.53311e-07	1.31894e-06
S1PR3	2.3111	1.54394e-07	1.32687e-06
MR1	1.49793	1.54915e-07	1.33065e-06
ASCC3	1.10652	1.55305e-07	1.33304e-06
AC073896.1	1.27581	1.55968e-07	1.3376e-06
RPL22L1	1.41862	1.56139e-07	1.33837e-06
DEPDC1	4.2784	1.59696e-07	1.36743e-06
AL031777.3	3.62071	1.72057e-07	1.46716e-06
PTPRD	2.85102	1.74141e-07	1.48051e-06
SERPINB8	1.4526	1.7419e-07	1.48051e-06
RPP40	1.20889	1.74667e-07	1.48327e-06
NAT14	1.43901	1.75085e-07	1.48606e-06
DLX4	6.23952	1.85724e-07	1.57392e-06
TRIM59	3.08385	1.87574e-07	1.58632e-06
WLS	1.34634	1.87722e-07	1.58676e-06
CISD2	1.01625	1.90055e-07	1.60319e-06
DNAJC1	1.27952	1.92563e-07	1.62268e-06
BLOC1S5-TXNDC5	1.49752	1.9689e-07	1.65829e-06
GALNT6	2.32189	1.97758e-07	1.66475e-06
EFHD2	1.52681	2.00651e-07	1.68824e-06
GORAB	1.87032	2.0096e-07	1.68998e-06
PCDH7	2.83101	2.08253e-07	1.74684e-06
TRPV4	3.17871	2.08973e-07	1.74936e-06
ZNF267	1.39082	2.08979e-07	1.74936e-06
ARHGEF17	1.23435	2.09732e-07	1.75477e-06
TEDC2	3.0846	2.10489e-07	1.76021e-06
FANCB	2.42742	2.11028e-07	1.76382e-06
KNL1	3.93497	2.12455e-07	1.77485e-06
HOXD13	4.97026	2.1324e-07	1.7796e-06
NRSN2	1.09148	2.15465e-07	1.79634e-06
RGS1	2.64052	2.16902e-07	1.80741e-06
EPHB2	2.27637	2.186e-07	1.82063e-06
CGAS	2.54454	2.18845e-07	1.82176e-06
PHLDB3	2.87694	2.22857e-07	1.8514e-06
AC118549.1	1.10097	2.24595e-07	1.86396e-06
SLC35F2	1.91226	2.25437e-07	1.86906e-06
OXCT1	1.35121	2.25864e-07	1.87166e-06
ABHD12	1.3994	2.28607e-07	1.89248e-06
COL8A2	2.74649	2.30979e-07	1.90732e-06
SEMA7A	2.89222	2.31674e-07	1.91114e-06
HIST2H4B	1.80048	2.33559e-07	1.92476e-06
KCNN4	2.99517	2.34454e-07	1.93116e-06
SLC41A2	2.42058	2.37439e-07	1.95379e-06
LIG1	1.45999	2.40552e-07	1.97645e-06
MYDGF	1.66592	2.42709e-07	1.99217e-06
PRPS2	1.43255	2.45851e-07	2.01696e-06
HSPA13	1.24639	2.47537e-07	2.02978e-06
HS2ST1	1.25675	2.47902e-07	2.03176e-06
PCNA	1.02193	2.48613e-07	2.03555e-06
SLC17A5	1.34095	2.51511e-07	2.05826e-06
SLC36A4	1.51827	2.52482e-07	2.06518e-06
NSMF	1.41508	2.54063e-07	2.07502e-06
GPR153	2.41773	2.54994e-07	2.08158e-06
SPIN1	1.16309	2.55416e-07	2.08311e-06
ATP6AP2	1.09839	2.58708e-07	2.10772e-06
ASNS	1.59713	2.59091e-07	2.10979e-06
OTUB2	2.71178	2.60208e-07	2.11785e-06
COL8A1	2.67197	2.63269e-07	2.14064e-06
MCM4	1.79472	2.64947e-07	2.15321e-06
CLMP	1.95806	2.65654e-07	2.1579e-06
MFSD14B	1.05763	2.66709e-07	2.1654e-06
KCNG1	4.6975	2.69983e-07	2.1909e-06
CDK5	1.16037	2.70551e-07	2.19443e-06
TMIGD3	3.16587	2.75819e-07	2.23605e-06
KIAA1586	1.48303	2.76846e-07	2.24327e-06
P3H4	2.69557	2.80087e-07	2.26841e-06
CD109	2.08283	2.8082e-07	2.27323e-06
MMP16	3.69347	2.8154e-07	2.27794e-06
KIF20B	1.88211	2.83232e-07	2.29051e-06
FEN1	1.83373	2.85364e-07	2.30661e-06
GAS2L3	2.37621	2.9084e-07	2.34626e-06
PMAIP1	2.05276	2.91906e-07	2.35371e-06
SMC4	1.78808	2.96944e-07	2.39315e-06
CCNF	2.45015	3.03336e-07	2.44109e-06
KIF14	4.07928	3.05652e-07	2.45843e-06
THBS2	2.56282	3.13599e-07	2.51752e-06
SPP1	3.70041	3.14112e-07	2.5204e-06
LPIN2	1.49988	3.17381e-07	2.54539e-06
SMG9	1.02121	3.2372e-07	2.59118e-06
ZDHHC20	1.20894	3.23637e-07	2.59118e-06
LZTS1	2.33866	3.32305e-07	2.65731e-06
RIPK2	1.41319	3.35152e-07	2.67618e-06
FAM111A	1.58169	3.42736e-07	2.72878e-06
NSUN3	1.23252	3.45571e-07	2.75002e-06
CLEC5A	3.48559	3.46306e-07	2.75454e-06
LIMD2	1.26768	3.46698e-07	2.75632e-06
TMED2	1.10833	3.47324e-07	2.75922e-06
DIRAS2	4.3902	3.49977e-07	2.77836e-06
FMR1	1.26812	3.53125e-07	2.80065e-06
IFNGR2	1.40368	3.55225e-07	2.81459e-06
TTK	3.61754	3.60893e-07	2.85538e-06
EDEM1	1.2834	3.671e-07	2.9003e-06
VASN	2.37165	3.70988e-07	2.92961e-06
SOAT1	1.29365	3.86346e-07	3.04359e-06
CHMP4C	4.34863	3.89016e-07	3.05876e-06
PGM2	1.18971	3.93874e-07	3.09548e-06
PRKDC	1.20793	3.99304e-07	3.13366e-06
CNPY2	1.40558	4.15763e-07	3.24959e-06
MYO1B	1.61083	4.16939e-07	3.25652e-06
CFAP300	1.97991	4.25243e-07	3.31665e-06
ULK4	2.37488	4.32684e-07	3.36989e-06
PDGFC	1.70211	4.35666e-07	3.39151e-06
LSAMP	2.84315	4.41366e-07	3.4294e-06
PKMYT1	2.82098	4.4822e-07	3.48101e-06
KLF16	1.46363	4.50405e-07	3.49632e-06
RGS10	1.48817	4.5451e-07	3.52653e-06
ESPL1	3.03911	4.5686e-07	3.5393e-06
SLC31A1	1.32848	4.58439e-07	3.54697e-06
DCAF13	1.30747	4.61392e-07	3.56646e-06
SH3PXD2B	1.64207	4.66765e-07	3.60461e-06
SAMD4B	1.14738	4.71661e-07	3.64071e-06
ID2	1.28253	4.77009e-07	3.68027e-06
VDR	2.90317	4.79707e-07	3.69934e-06
B4GALNT3	2.84063	4.81508e-07	3.7115e-06
EDARADD	3.69226	4.86801e-07	3.74702e-06
PRXL2B	1.4506	5.17215e-07	3.96628e-06
FAIM	1.02544	5.21527e-07	3.99562e-06
CRISPLD1	2.03322	5.26648e-07	4.02923e-06
RPP25	1.93933	5.30268e-07	4.05503e-06
KAZN	2.01037	5.38237e-07	4.11215e-06
SHOX2	1.83054	5.38223e-07	4.11215e-06
OAS3	1.80839	5.44401e-07	4.15538e-06
STK39	1.69709	5.54256e-07	4.22668e-06
WDR34	1.38496	5.60157e-07	4.2697e-06
PIP4K2A	1.05349	5.60515e-07	4.27045e-06
APOC4-APOC2	3.65197	5.62994e-07	4.28735e-06
TRPS1	1.61561	5.65612e-07	4.3053e-06
SLC2A10	1.79861	5.75138e-07	4.37174e-06
PIGT	1.01808	5.78455e-07	4.39492e-06
HIST1H2BG	3.93991	5.79624e-07	4.40177e-06
LYPD3	2.10252	5.90987e-07	4.48392e-06
ASAP1	1.0375	5.94659e-07	4.50762e-06
LAPTM5	1.84239	6.00598e-07	4.54845e-06
RAVER1	1.25867	6.08992e-07	4.6099e-06
ALG14	1.24373	6.23735e-07	4.71933e-06
ITGB3BP	1.28501	6.31742e-07	4.77771e-06
SPHK1	2.25412	6.34244e-07	4.79443e-06
INSIG2	1.00655	6.45655e-07	4.87815e-06
ALMS1	1.36929	6.4788e-07	4.88852e-06
VAV2	1.57359	6.50043e-07	4.90259e-06
ATL3	1.13619	6.62298e-07	4.98816e-06
CENPS-CORT	3.35045	6.73697e-07	5.06706e-06
ALDH7A1	1.11533	6.74587e-07	5.07142e-06
FAM171A2	1.9552	6.75312e-07	5.07456e-06
TANC1	1.59244	7.20385e-07	5.38864e-06
MAGEA3	6.43168	7.21396e-07	5.39044e-06
GPATCH2	1.15868	7.23065e-07	5.39641e-06
EVA1B	1.9881	7.31121e-07	5.45159e-06
FAM111B	2.34084	7.37966e-07	5.49765e-06
CSK	1.12475	7.39909e-07	5.50714e-06
SLC7A5	1.96477	7.45326e-07	5.54494e-06
SURF4	1.06432	7.48338e-07	5.56483e-06
PSD	4.08722	7.52514e-07	5.59083e-06
TCIRG1	2.70835	7.57846e-07	5.6279e-06
MARCKSL1	1.8452	7.63124e-07	5.66454e-06
MID1	1.79503	7.63655e-07	5.66592e-06
MATN3	3.21819	7.86003e-07	5.82123e-06
CORT	3.3261	7.88941e-07	5.83774e-06
GARS	1.08657	7.94061e-07	5.86771e-06
SLC2A1	1.66827	8.03058e-07	5.92886e-06
PLOD1	1.15324	8.13464e-07	5.99224e-06
HIST1H3G	4.09748	8.24453e-07	6.07047e-06
CMTM4	1.84021	8.41673e-07	6.18895e-06
P2RX4	1.13017	8.62506e-07	6.32799e-06
NINL	1.96373	8.67246e-07	6.35144e-06
PUSL1	1.62348	8.70089e-07	6.36942e-06
CD300C	2.08577	8.70973e-07	6.37306e-06
CERCAM	1.99407	8.74152e-07	6.39347e-06
HPSE	2.31005	8.92441e-07	6.51079e-06
PIAS3	1.06154	8.92755e-07	6.51079e-06
POP1	1.5013	8.92962e-07	6.51079e-06
GSTA1	6.5866	8.95548e-07	6.52675e-06
LUM	2.72836	9.17786e-07	6.67699e-06
CDC25A	3.0408	9.30993e-07	6.76111e-06
EXT2	1.14779	9.34826e-07	6.78594e-06
COL11A2	3.2694	9.3665e-07	6.79619e-06
NONO	1.00277	9.3791e-07	6.80233e-06
UGDH	1.72352	9.69282e-07	7.02366e-06
SRD5A1	1.73727	9.74866e-07	7.06102e-06
C4orf47	2.67458	9.85013e-07	7.1251e-06
SGPL1	1.12631	9.86968e-07	7.13297e-06
FOLR1	3.98885	9.8759e-07	7.13433e-06
SLC52A2	1.47915	9.88806e-07	7.13998e-06
PLA2G4A	1.88784	9.95291e-07	7.17107e-06
TMEM107	1.31257	9.96995e-07	7.18019e-06
TBC1D8B	1.63701	9.98706e-07	7.18937e-06
MSH5	1.88696	1.00306e-06	7.21758e-06
ACP5	3.72532	1.01391e-06	7.29246e-06
GNPNAT1	1.49068	1.04762e-06	7.51848e-06
YIPF5	1.2458	1.05276e-06	7.54219e-06
TGFBR1	1.56294	1.05469e-06	7.55272e-06
MKNK1	1.32036	1.0568e-06	7.56453e-06
SPA17	1.38963	1.05922e-06	7.57856e-06
COLGALT1	1.28277	1.06693e-06	7.62684e-06
SELENOI	1.07879	1.06736e-06	7.62684e-06
C12orf49	1.02542	1.07395e-06	7.66396e-06
VAMP4	1.02982	1.07703e-06	7.68256e-06
SFXN2	1.426	1.07774e-06	7.68433e-06
EZH2	2.23169	1.08639e-06	7.73926e-06
NRAS	1.22092	1.08597e-06	7.73926e-06
CENPI	3.21922	1.08928e-06	7.75649e-06
FBXO5	1.55257	1.09058e-06	7.76242e-06
RANBP3L	2.69963	1.09647e-06	7.79421e-06
RCCD1	1.23027	1.10358e-06	7.84136e-06
NKX3-2	2.53931	1.11602e-06	7.92634e-06
DDIAS	2.56134	1.11659e-06	7.92698e-06
EPHA3	2.30921	1.13738e-06	8.0676e-06
CYP27B1	4.2313	1.16334e-06	8.24819e-06
RAD54L	2.93561	1.17987e-06	8.35818e-06
CKLF	1.21135	1.18126e-06	8.36207e-06
AL136295.1	1.0569	1.186e-06	8.38714e-06
TMSB10	1.03288	1.19169e-06	8.42015e-06
COL2A1	4.51847	1.23688e-06	8.70578e-06
B4GALT7	1.06525	1.23854e-06	8.71375e-06
KDELC1	1.47524	1.2397e-06	8.71445e-06
TTC26	1.48962	1.24713e-06	8.75919e-06
KCTD5	1.04697	1.26409e-06	8.86696e-06
AC000093.1	2.09094	1.26917e-06	8.89503e-06
REEP4	1.53561	1.27169e-06	8.90843e-06
GXYLT2	2.4281	1.27562e-06	8.92879e-06
ENO2	1.78614	1.27736e-06	8.93717e-06
OAS2	1.75365	1.28425e-06	8.97775e-06
DOCK10	1.92962	1.30659e-06	9.11292e-06
FGFR3	4.5594	1.30691e-06	9.11292e-06
CEP78	1.42241	1.31473e-06	9.1519e-06
IGF2BP1	5.08375	1.31427e-06	9.1519e-06
PTPRZ1	4.99439	1.33042e-06	9.25726e-06
WDR54	1.57902	1.33193e-06	9.26384e-06
SNX7	1.44272	1.34668e-06	9.3506e-06
BMP8B	3.62022	1.35242e-06	9.37859e-06
C1GALT1	1.47422	1.35601e-06	9.39556e-06
WIPF1	1.10616	1.35576e-06	9.39556e-06
NEIL3	3.12255	1.37226e-06	9.49613e-06
CNTLN	1.21599	1.43932e-06	9.9143e-06
RGS19	1.43227	1.4694e-06	1.0113e-05
TSPAN5	1.9319	1.47453e-06	1.01441e-05
CLIC3	3.14377	1.47623e-06	1.01515e-05
TIGAR	1.20546	1.47851e-06	1.0163e-05
ATP10D	1.19537	1.48221e-06	1.01841e-05
TRAIP	1.81553	1.51255e-06	1.03608e-05
FMNL3	1.45236	1.51514e-06	1.03714e-05
OLFML2B	2.25003	1.53062e-06	1.04643e-05
C6orf48	1.11576	1.53376e-06	1.04727e-05
SPATS2	1.03946	1.55265e-06	1.05929e-05
GPR137B	1.76005	1.5717e-06	1.07096e-05
HIST2H2AA4	1.78162	1.57949e-06	1.07538e-05
MASTL	2.03489	1.58356e-06	1.0777e-05
ZBTB7C	2.5584	1.59793e-06	1.08613e-05
SHISAL1	3.60359	1.60078e-06	1.08761e-05
SUCNR1	3.05195	1.61336e-06	1.09526e-05
DZIP1	1.36677	1.62853e-06	1.1051e-05
STAT2	1.8694	1.66372e-06	1.1262e-05
RAB8A	1.50696	1.66456e-06	1.1263e-05
OSBPL3	1.51075	1.67483e-06	1.13279e-05
EVI2A	1.98546	1.6867e-06	1.14035e-05
TGFBI	1.7654	1.69287e-06	1.14404e-05
G2E3	1.11387	1.70889e-06	1.1544e-05
RAB34	1.04017	1.71657e-06	1.15911e-05
TBX2	2.54211	1.73001e-06	1.16722e-05
B4GALT4	1.22617	1.73277e-06	1.16861e-05
NCLN	1.04635	1.73393e-06	1.16891e-05
DKK3	1.99104	1.76534e-06	1.18814e-05
MFSD2A	2.83919	1.77512e-06	1.19423e-05
GLIS1	3.47163	1.80971e-06	1.21502e-05
SCAMP5	1.97679	1.8368e-06	1.23119e-05
RAB13	1.13906	1.8547e-06	1.24218e-05
SH2D2A	2.7697	1.85632e-06	1.24276e-05
ADAMTS6	2.02838	1.89955e-06	1.26912e-05
DEPDC1B	3.16343	1.90661e-06	1.2728e-05
C3orf67	2.98091	1.93168e-06	1.28849e-05
USP6NL	1.33924	1.936e-06	1.29085e-05
QTRT2	1.04927	1.96132e-06	1.30615e-05
CAPG	1.94665	1.98082e-06	1.317e-05
FANCG	1.46912	1.99914e-06	1.32757e-05
AL358472.6	1.25414	2.0246e-06	1.34339e-05
MOK	1.73387	2.05168e-06	1.35971e-05
ITPKA	2.74811	2.06401e-06	1.36733e-05
CDT1	3.0664	2.06818e-06	1.36954e-05
BCL11A	3.70005	2.08102e-06	1.37638e-05
TNFRSF19	1.97105	2.09685e-06	1.3863e-05
WWP2	1.46477	2.10645e-06	1.39153e-05
SLC25A24	1.03029	2.12587e-06	1.4021e-05
NOTCH2	1.30358	2.15177e-06	1.41692e-05
LRFN4	1.66207	2.1591e-06	1.42117e-05
C2CD6	2.88917	2.16212e-06	1.42202e-05
PRAF2	1.22526	2.17036e-06	1.4263e-05
PLEKHG4	2.22196	2.18096e-06	1.43269e-05
MIS18A	1.18395	2.19337e-06	1.44027e-05
CYP51A1	1.21157	2.19704e-06	1.44211e-05
CCDC137	1.14441	2.24041e-06	1.4694e-05
ENTPD7	1.61594	2.26872e-06	1.48678e-05
B9D2	1.01123	2.27e-06	1.48703e-05
P4HA1	1.15604	2.27539e-06	1.48997e-05
TRAPPC2	1.22914	2.3386e-06	1.52892e-05
CASC10	2.2396	2.36045e-06	1.54198e-05
EXTL2	1.13458	2.3883e-06	1.5577e-05
SS18	1.59557	2.39471e-06	1.56064e-05
KCNAB2	1.63165	2.40215e-06	1.56487e-05
AOC2	4.22944	2.40489e-06	1.56603e-05
BTG3	1.63102	2.40718e-06	1.56691e-05
DIAPH3	2.78397	2.4788e-06	1.6097e-05
ABI2	1.05355	2.55224e-06	1.65543e-05
SERINC5	1.5972	2.59531e-06	1.68138e-05
NUCB2	1.1324	2.61571e-06	1.69326e-05
FAM83H	2.75124	2.67948e-06	1.73114e-05
GLIPR1	1.39079	2.70565e-06	1.74598e-05
BACE1	1.09797	2.7227e-06	1.75561e-05
TMEM14A	1.02565	2.81056e-06	1.8073e-05
TSPAN11	2.45412	2.84938e-06	1.83012e-05
ADORA2B	2.43707	2.8553e-06	1.83311e-05
MCM2	1.35414	2.85626e-06	1.83311e-05
MCM3	1.31747	2.87139e-06	1.8421e-05
CKLF-CMTM1	1.10862	2.88644e-06	1.85104e-05
DNA2	3.20791	2.89949e-06	1.85579e-05
APLN	2.43429	2.91066e-06	1.86221e-05
TMSB15B	1.7173	2.91957e-06	1.86646e-05
HILPDA	2.30749	2.92982e-06	1.87228e-05
FUCA2	1.35057	2.9549e-06	1.88684e-05
NPTX2	2.89725	2.97753e-06	1.89908e-05
AC079594.2	3.72359	3.02719e-06	1.92628e-05
SLC37A2	2.55296	3.10704e-06	1.97175e-05
HOXD10	4.01693	3.1087e-06	1.97204e-05
NBPF9	1.04079	3.13424e-06	1.98748e-05
AUNIP	3.33575	3.13847e-06	1.98939e-05
AC007192.1	2.1083	3.14623e-06	1.99354e-05
SDF4	1.26206	3.19911e-06	2.02475e-05
RASL11B	2.24598	3.26619e-06	2.06478e-05
BMP7	3.40793	3.27801e-06	2.07146e-05
MOV10	1.32112	3.30418e-06	2.08639e-05
LCTL	4.05351	3.35667e-06	2.1171e-05
PTPN22	3.04473	3.42632e-06	2.15689e-05
TDP1	1.03712	3.43634e-06	2.16237e-05
HACD4	1.11434	3.45297e-06	2.17117e-05
MAN2B1	1.43128	3.45981e-06	2.17465e-05
NTNG1	3.39363	3.48534e-06	2.18945e-05
SLC6A9	1.55902	3.51694e-06	2.20718e-05
HAUS8	1.2881	3.52453e-06	2.2111e-05
ATP6V0D2	4.49584	3.53937e-06	2.21956e-05
PLEKHG2	1.80729	3.54515e-06	2.22234e-05
TRO	1.6405	3.58452e-06	2.24531e-05
CLEC4A	1.88798	3.60901e-06	2.25807e-05
TLCD1	2.43606	3.63674e-06	2.27456e-05
TTC3	1.01528	3.64725e-06	2.27939e-05
TYW5	1.34487	3.65384e-06	2.28178e-05
MMS22L	2.13822	3.68164e-06	2.29652e-05
GNGT2	1.47501	3.72084e-06	2.31922e-05
BCAS4	2.17562	3.73464e-06	2.32694e-05
POFUT2	1.2249	3.75459e-06	2.33759e-05
SH3PXD2A	1.30545	3.80619e-06	2.36703e-05
ARMC9	1.74259	3.84965e-06	2.39135e-05
C1QTNF5	1.9872	3.85218e-06	2.39177e-05
XXYLT1	1.46866	3.85453e-06	2.39177e-05
ZNF625	1.78838	3.86401e-06	2.39665e-05
ANKRD50	1.4447	3.8979e-06	2.41494e-05
RHCE	2.29531	3.92124e-06	2.42757e-05
DPY19L1	1.49231	3.93755e-06	2.43583e-05
NIPSNAP1	1.25198	3.95995e-06	2.44785e-05
RECQL4	2.3952	3.96163e-06	2.44797e-05
IMPDH1	1.35586	4.00463e-06	2.46897e-05
TANC2	1.40161	4.00329e-06	2.46897e-05
WFDC1	2.88868	4.00458e-06	2.46897e-05
IFI30	2.00988	4.01301e-06	2.47321e-05
WHRN	2.85523	4.01587e-06	2.47404e-05
SLC22A18	1.52063	4.03538e-06	2.4842e-05
HPCAL1	1.41713	4.04095e-06	2.4867e-05
ACER3	1.01567	4.07748e-06	2.50637e-05
POT1	1.19592	4.15582e-06	2.55167e-05
HIST1H2BH	3.5731	4.17123e-06	2.55922e-05
RGL1	1.11084	4.18391e-06	2.56508e-05
CANT1	1.04857	4.21073e-06	2.5796e-05
KIF2A	1.03426	4.2107e-06	2.5796e-05
KNTC1	1.82372	4.25629e-06	2.60557e-05
DPY19L3	1.59634	4.26378e-06	2.60918e-05
SOX12	2.04393	4.28728e-06	2.62259e-05
TSPAN6	1.09893	4.35935e-06	2.6637e-05
ADAT1	1.30452	4.3611e-06	2.66379e-05
PHGDH	1.65365	4.39042e-06	2.67871e-05
TRPA1	3.51374	4.50768e-06	2.74618e-05
C4orf46	1.29517	4.55533e-06	2.77418e-05
HOXD9	1.73475	4.61865e-06	2.80962e-05
CDK4	1.54748	4.66377e-06	2.83497e-05
CTHRC1	2.1634	4.68773e-06	2.84743e-05
PFAS	1.63947	4.70233e-06	2.85419e-05
ZNF695	3.58374	4.78047e-06	2.90055e-05
PABPC1L	2.11959	4.87953e-06	2.9563e-05
NRIP3	2.52111	4.88889e-06	2.96087e-05
TRIQK	1.16937	4.90248e-06	2.96692e-05
HUNK	2.86909	4.95802e-06	2.99943e-05
FBXO16	1.67381	5.02698e-06	3.0378e-05
MMP1	2.6079	5.05941e-06	3.05515e-05
FRMD4B	1.40307	5.10663e-06	3.07941e-05
PARP11	1.44861	5.10534e-06	3.07941e-05
POSTN	2.80797	5.18153e-06	3.11973e-05
OS9	1.66151	5.19498e-06	3.12554e-05
PLCB2	1.75256	5.27403e-06	3.16962e-05
ZFP64	1.98045	5.2705e-06	3.16962e-05
APOC2	2.9317	5.30641e-06	3.18675e-05
SMPD3	2.50187	5.3104e-06	3.18798e-05
ALG1	1.01693	5.32691e-06	3.19665e-05
SUV39H2	1.39374	5.32873e-06	3.19665e-05
POLD1	1.43066	5.35583e-06	3.21174e-05
KIF18B	3.81075	5.46071e-06	3.26868e-05
GM2A	1.35026	5.52153e-06	3.29908e-05
MAP9	2.18714	5.54051e-06	3.30922e-05
SLC12A9	1.05298	5.58982e-06	3.33746e-05
PMEPA1	1.39488	5.61282e-06	3.34997e-05
ALYREF	1.39482	5.62871e-06	3.35824e-05
SLC10A7	1.28937	5.66689e-06	3.37857e-05
ARSE	3.21036	5.80844e-06	3.45795e-05
KDM5B	1.3972	5.88481e-06	3.49582e-05
PLEKHB2	1.06989	5.88831e-06	3.49664e-05
BRIP1	3.44401	5.99563e-06	3.55395e-05
PDIA3	1.24689	6.04785e-06	3.58361e-05
IER5L	1.58652	6.14848e-06	3.638e-05
ACSM3	3.30284	6.1627e-06	3.6451e-05
CCNE1	3.17834	6.24489e-06	3.69106e-05
CABIN1	1.17532	6.25057e-06	3.69309e-05
GINS2	1.25465	6.28386e-06	3.70876e-05
TOP3A	1.52112	6.3344e-06	3.73591e-05
ANKRD13D	1.10013	6.49143e-06	3.82578e-05
ENKUR	3.2311	6.5624e-06	3.86622e-05
TRIM36	3.35131	6.5754e-06	3.87249e-05
ADAMTS10	2.02827	6.58382e-06	3.87607e-05
PTPRJ	1.57493	6.60415e-06	3.88525e-05
MYRF	3.54907	6.67393e-06	3.9249e-05
JAK3	2.2717	6.75034e-06	3.96572e-05
PRKACB	1.0919	6.76428e-06	3.97236e-05
E2F7	3.91096	6.79181e-06	3.9871e-05
RAP2B	1.3609	6.85562e-06	4.02312e-05
OTOA	2.71244	6.86809e-06	4.029e-05
ACTB	1.08907	6.9174e-06	4.05607e-05
FBXL19	1.2346	6.91916e-06	4.05607e-05
C5orf34	1.9336	7.06113e-06	4.13634e-05
DNAJC25-GNG10	1.05326	7.26867e-06	4.2413e-05
DCLRE1B	1.24129	7.37648e-06	4.29811e-05
MEX3D	1.40291	7.40229e-06	4.30857e-05
N4BP2	1.64607	7.51235e-06	4.3634e-05
NAGS	1.72541	7.61659e-06	4.41768e-05
ABCC3	2.38896	7.64089e-06	4.43021e-05
RUSC1	1.1294	7.70832e-06	4.46616e-05
NXT2	1.65281	7.71484e-06	4.46836e-05
CXCL13	4.33927	7.75737e-06	4.48825e-05
NDE1	1.02006	7.89497e-06	4.56089e-05
NEFH	2.85522	7.93222e-06	4.57975e-05
GP1BB	3.52643	8.095e-06	4.66555e-05
HMOX1	1.88028	8.15727e-06	4.6965e-05
ADAM12	2.84198	8.21124e-06	4.72591e-05
FCGR3A	2.48251	8.39575e-06	4.82704e-05
CAMSAP2	1.29026	8.40398e-06	4.83009e-05
MAPK13	1.69922	8.43824e-06	4.84808e-05
MARVELD1	1.14534	8.49901e-06	4.87789e-05
FAM24B	1.47465	8.58677e-06	4.92654e-05
RIBC2	2.74138	8.65842e-06	4.96245e-05
PPAT	1.57853	8.67769e-06	4.97161e-05
ALDH3B1	2.1935	8.69422e-06	4.97604e-05
CIT	1.78841	8.7252e-06	4.99203e-05
SLC25A43	1.08306	8.78709e-06	5.01697e-05
SELENON	1.18516	8.86673e-06	5.06068e-05
ELOVL4	2.35568	8.93008e-06	5.08856e-05
MSX1	1.75463	9.04671e-06	5.14733e-05
ISG20L2	1.37158	9.22495e-06	5.24512e-05
SMAD7	1.22792	9.43655e-06	5.35417e-05
TNFSF11	4.01982	9.52664e-06	5.40171e-05
CCNO	3.69155	9.55067e-06	5.41161e-05
ICK	1.18249	9.55063e-06	5.41161e-05
GCNT1	1.64933	9.66812e-06	5.47062e-05
HIST1H2BN	3.02438	9.7667e-06	5.5245e-05
ZNF738	1.11581	9.78756e-06	5.53439e-05
SEMA3E	3.59277	9.87212e-06	5.58029e-05
CDK18	1.95226	9.90391e-06	5.59634e-05
ZFP69B	3.27632	1.00461e-05	5.67087e-05
HIST1H2AE	3.14163	1.01081e-05	5.70387e-05
FNDC3B	1.10242	1.01395e-05	5.71961e-05
PTCH1	2.59343	1.02264e-05	5.76669e-05
ULBP1	2.5679	1.02798e-05	5.79283e-05
RFLNA	2.58855	1.05252e-05	5.91892e-05
DYNLT3	1.22894	1.05759e-05	5.94543e-05
GPC2	2.46216	1.09088e-05	6.11376e-05
SNX10	2.15161	1.09058e-05	6.11376e-05
DOK1	1.12169	1.11565e-05	6.23346e-05
ITGA2	2.19242	1.11717e-05	6.23983e-05
RSPH3	1.5235	1.12988e-05	6.30655e-05
TPBG	1.53247	1.13695e-05	6.34173e-05
SIGMAR1	1.14895	1.16578e-05	6.49589e-05
IL2RB	2.01478	1.17176e-05	6.523e-05
SLC9B1	2.12882	1.17183e-05	6.523e-05
RABEP2	1.27566	1.18982e-05	6.6164e-05
SRD5A3	1.22063	1.20216e-05	6.67824e-05
EVC	1.71694	1.20666e-05	6.70101e-05
AKT1	1.43546	1.21264e-05	6.7274e-05
MICB	1.65835	1.21869e-05	6.75638e-05
H2AFZ	1.72461	1.22909e-05	6.80487e-05
ZNF841	1.71212	1.23559e-05	6.83628e-05
CDR2L	1.49242	1.23832e-05	6.84905e-05
CD80	3.38763	1.26591e-05	6.98523e-05
E2F2	3.2932	1.27225e-05	7.01786e-05
GPR180	1.35185	1.2752e-05	7.02941e-05
MMP13	4.27912	1.2764e-05	7.03197e-05
HAVCR2	2.05099	1.28054e-05	7.04941e-05
SLC30A7	1.51765	1.28142e-05	7.05099e-05
TMF1	1.56517	1.28169e-05	7.05099e-05
MFRP	1.90155	1.29236e-05	7.10022e-05
TMEM106A	1.61562	1.29321e-05	7.10252e-05
SLF1	1.2274	1.29397e-05	7.1043e-05
COL27A1	1.33884	1.29515e-05	7.10841e-05
CDC25B	1.14621	1.3032e-05	7.14387e-05
VRK1	1.17659	1.30645e-05	7.1561e-05
CHEK1	1.11033	1.30743e-05	7.15908e-05
MSMO1	1.93872	1.31909e-05	7.21811e-05
PLPP4	4.09508	1.3213e-05	7.2278e-05
HYLS1	1.26959	1.36442e-05	7.44636e-05
MLLT11	1.9129	1.3671e-05	7.45852e-05
TREM2	2.8164	1.37072e-05	7.47296e-05
C4orf48	1.74769	1.39682e-05	7.60301e-05
CDK5RAP3	1.1582	1.41591e-05	7.70182e-05
SMCO4	1.4042	1.41568e-05	7.70182e-05
CSTB	1.20269	1.41733e-05	7.707e-05
ST8SIA1	2.62657	1.43631e-05	7.79732e-05
GSDME	1.11991	1.44228e-05	7.82329e-05
RAB32	1.04536	1.44643e-05	7.84193e-05
CCBE1	3.40178	1.45627e-05	7.89004e-05
UTS2	2.25447	1.48142e-05	8.01572e-05
CHST6	3.13154	1.4841e-05	8.02761e-05
XYLB	1.37525	1.51056e-05	8.16002e-05
PDK3	1.61031	1.51212e-05	8.16576e-05
KCNAB3	2.43569	1.54349e-05	8.32151e-05
MTBP	1.76465	1.54883e-05	8.34757e-05
SLC22A17	1.444	1.55626e-05	8.37936e-05
GPR173	2.1086	1.55781e-05	8.38393e-05
TVP23C-CDRT4	1.947	1.5635e-05	8.40734e-05
TMEM263	1.50667	1.57153e-05	8.44774e-05
PAQR7	1.58165	1.59913e-05	8.57649e-05
DIPK2A	1.8613	1.61499e-05	8.65871e-05
ATP6V1A	1.73169	1.66312e-05	8.88778e-05
LDLRAD3	1.32763	1.67638e-05	8.95575e-05
FRMD7	3.76128	1.75084e-05	9.33534e-05
GPR158	3.75411	1.75631e-05	9.36151e-05
TENT5A	1.62135	1.78039e-05	9.48368e-05
H2BFM	2.43503	1.79252e-05	9.5452e-05
AGPAT4	1.08615	1.85876e-05	9.86601e-05
TBC1D32	3.24233	1.88212e-05	9.98035e-05
ANTXR1	1.32608	1.88477e-05	9.99116e-05
C7orf43	1.47362	1.88603e-05	9.99462e-05
AJUBA	1.3263	1.92657e-05	0.000101898
INCENP	1.4886	1.94068e-05	0.000102578
BORA	1.55929	1.95807e-05	0.000103364
PCK2	1.09381	1.95782e-05	0.000103364
MFSD1	1.05639	1.98747e-05	0.000104782
DYNC2H1	1.19177	1.99047e-05	0.000104906
ITGB5	1.26607	2.00307e-05	0.000105503
FNDC1	1.99118	2.01024e-05	0.000105813
CBX4	1.96909	2.01252e-05	0.000105899
MAGI2	1.88432	2.01958e-05	0.000106202
MATK	2.45285	2.05399e-05	0.000107908
PORCN	1.2177	2.05677e-05	0.00010802
FANCD2	2.46321	2.05774e-05	0.000108036
SLC16A3	1.49095	2.07755e-05	0.000109007
SLC38A10	1.2051	2.07841e-05	0.000109017
MSR1	1.95576	2.0822e-05	0.000109181
TOX2	2.61188	2.08582e-05	0.000109336
PMF1-BGLAP	2.12016	2.1024e-05	0.000110115
CIAO1	1.02177	2.11712e-05	0.0001108
SYDE1	1.09204	2.12676e-05	0.000111251
EFNB1	1.44263	2.1641e-05	0.000113043
ZSWIM6	1.48095	2.17398e-05	0.000113473
CDYL2	1.96148	2.24828e-05	0.000116995
YRDC	1.16598	2.25527e-05	0.000117321
CASK	1.26117	2.27452e-05	0.000118136
NOTCH2NLA	1.34677	2.27533e-05	0.000118141
GRAMD1B	1.69401	2.33801e-05	0.000121051
CSTF2	1.00287	2.34724e-05	0.000121433
PHEX	3.14272	2.34761e-05	0.000121433
PASK	1.99972	2.35285e-05	0.000121666
CYB5R2	1.74302	2.41572e-05	0.000124643
ABL2	1.20246	2.42591e-05	0.00012509
APBA2	3.8138	2.46604e-05	0.00012704
IRX1	3.65197	2.49167e-05	0.00012832
RAB42	2.15351	2.51788e-05	0.000129589
SLC26A2	1.09061	2.53452e-05	0.000130405
ETV2	1.16754	2.54814e-05	0.000130983
ARL4D	1.56528	2.56077e-05	0.000131508
TIAM2	1.80447	2.56757e-05	0.000131816
WNK3	3.10932	2.58304e-05	0.000132569
HEXA	1.14217	2.58925e-05	0.000132846
CABYR	1.95256	2.61848e-05	0.000134179
DMXL2	1.84019	2.62576e-05	0.000134468
VCPKMT	1.05287	2.62501e-05	0.000134468
MYO9B	1.266	2.64735e-05	0.000135447
SDF2L1	1.55367	2.66029e-05	0.000136067
HMSD	3.84198	2.67165e-05	0.000136563
RMI1	1.10272	2.68758e-05	0.000137335
COPA	1.14261	2.69265e-05	0.000137551
ANKRD36C	2.3043	2.71259e-05	0.000138484
DNASE2	1.3807	2.77439e-05	0.000141551
SAP30	1.41178	2.77396e-05	0.000141551
GLI2	1.8122	2.77979e-05	0.000141738
PGLS	1.41695	2.84651e-05	0.000144904
RAB23	1.79667	2.84717e-05	0.000144904
NDNF	2.42012	2.88305e-05	0.000146461
SCG5	2.32617	2.88995e-05	0.000146709
RANBP17	2.2796	2.95991e-05	0.000149992
NPW	3.544	2.96396e-05	0.000150152
DCLRE1C	1.50382	2.97852e-05	0.000150796
CEP152	1.81245	2.99634e-05	0.000151489
FADS1	1.66543	2.99681e-05	0.000151489
SLC35B2	1.02986	2.99673e-05	0.000151489
TMEM132A	1.86203	3.00446e-05	0.000151829
ZFP82	1.21212	3.00964e-05	0.000151998
SKIL	1.27795	3.0682e-05	0.00015467
PHETA1	1.4444	3.08222e-05	0.000155329
MEX3B	2.08508	3.08725e-05	0.000155487
ALX4	3.22587	3.10097e-05	0.000156035
ENPP2	1.6877	3.1079e-05	0.000156288
OSCAR	2.28648	3.17167e-05	0.000159252
HIST1H3H	2.92702	3.20319e-05	0.000160687
VCAN	2.03809	3.23385e-05	0.000162176
IGFL2	3.51914	3.28334e-05	0.000164457
GLMN	1.35897	3.28542e-05	0.000164511
CENPL	2.10551	3.32652e-05	0.000166518
SPATA18	2.16582	3.34394e-05	0.00016734
NCAPD3	1.30758	3.44849e-05	0.000172257
ZNF736	1.72768	3.47331e-05	0.000173391
BRCA2	2.33791	3.51242e-05	0.000175185
TLE3	1.05653	3.52135e-05	0.000175523
IL4I1	2.53249	3.52252e-05	0.000175528
MMP17	1.86778	3.60272e-05	0.000179199
IGSF21	2.36222	3.60901e-05	0.000179458
MTFR2	2.54997	3.63261e-05	0.000180522
S100A11	1.19532	3.6455e-05	0.000181108
GNG2	1.31985	3.65809e-05	0.000181679
HS3ST3B1	3.45073	3.67856e-05	0.00018264
C15orf39	1.68385	3.70797e-05	0.000183934
FBXL2	2.05404	3.71214e-05	0.00018403
E2F3	1.10339	3.88199e-05	0.000191584
CNN3	1.15621	3.89189e-05	0.000192015
TRIM11	1.58576	3.90611e-05	0.000192659
SRGAP2C	1.1082	3.94769e-05	0.000194593
C18orf54	2.90078	3.96697e-05	0.000195309
NECTIN4	3.38428	3.99393e-05	0.00019646
ITGB3	2.28698	4.03176e-05	0.000198202
ERVMER34-1	3.29409	4.03619e-05	0.000198361
HNMT	1.05743	4.05896e-05	0.00019936
PTPDC1	1.22281	4.10195e-05	0.000201292
CKB	2.12238	4.12529e-05	0.000202377
PCED1A	1.08225	4.16603e-05	0.000204193
BMP3	3.75612	4.26154e-05	0.000208377
RHBDD2	1.02026	4.35463e-05	0.000212676
ENHO	3.17578	4.4102e-05	0.000215071
DDX60L	1.16132	4.42302e-05	0.000215504
BBS12	1.53602	4.42917e-05	0.00021574
EXOSC4	1.07964	4.4334e-05	0.000215882
HAMP	3.93077	4.44008e-05	0.000215995
GPR68	2.14374	4.47398e-05	0.000217536
HYOU1	1.38714	4.52321e-05	0.0002198
SPRED1	1.0842	4.53076e-05	0.000220102
MAGEA6	6.17761	4.59766e-05	0.000223022
CCDC14	1.26958	4.59904e-05	0.000223023
OAS1	1.69076	4.60108e-05	0.000223052
SALL1	3.77479	4.60233e-05	0.000223052
CPNE7	3.03757	4.67224e-05	0.00022624
LRRC1	2.66504	4.67879e-05	0.000226424
ANPEP	2.10216	4.74922e-05	0.000229494
ERMN	3.46423	4.79815e-05	0.000231519
SH3D21	1.93878	4.80484e-05	0.000231774
WDR76	1.90353	4.81629e-05	0.000232258
SAT1	1.11778	4.82456e-05	0.000232589
CCDC189	1.50718	4.83925e-05	0.000233228
TRIM61	2.13277	4.86347e-05	0.000234327
FAM72B	1.93363	4.89505e-05	0.000235573
MARCKS	1.52316	4.90358e-05	0.000235914
UCK2	1.02277	4.92477e-05	0.000236864
ANKRD45	2.85003	4.9277e-05	0.000236936
KCTD13	1.10573	4.94473e-05	0.000237616
CHEK2	1.28787	4.95904e-05	0.000238095
KCNK17	3.60629	4.96849e-05	0.000238479
ZSCAN1	3.59686	4.98424e-05	0.000239095
POLR1C	1.23212	5.03471e-05	0.000241376
CDC42EP1	1.31156	5.03899e-05	0.00024151
SPOCD1	3.53566	5.08079e-05	0.000243089
FLNA	1.28841	5.11572e-05	0.000244618
KYNU	1.86081	5.12023e-05	0.000244762
TMEM86A	1.39936	5.12364e-05	0.000244854
PNOC	4.89846	5.16439e-05	0.000246515
C21orf58	1.77051	5.17965e-05	0.000247066
ADAMTS2	1.94847	5.23746e-05	0.000249568
IRX5	2.24814	5.24215e-05	0.00024972
NAB2	1.19602	5.26986e-05	0.000250967
MYO1E	1.06199	5.28755e-05	0.000251736
COL7A1	2.17226	5.31161e-05	0.000252735
KLRC2	3.96388	5.33501e-05	0.000253702
FERMT1	2.98102	5.35041e-05	0.000254214
HYDIN	3.03718	5.34998e-05	0.000254214
CD86	1.58226	5.36312e-05	0.000254744
SORD	2.01193	5.36863e-05	0.000254933
RHNO1	1.47179	5.41379e-05	0.000256855
DAPK1	1.77968	5.42071e-05	0.000257108
HSD17B6	2.1648	5.43952e-05	0.000257852
COL26A1	4.919	5.51179e-05	0.000260977
CBWD6	1.02255	5.53583e-05	0.000261814
MT1H	3.27265	5.57031e-05	0.000263293
SPECC1	1.30993	5.6592e-05	0.000267111
KCTD17	1.29588	5.66863e-05	0.000267293
SEMA4C	1.08659	5.6968e-05	0.000268347
SFT2D2	1.13513	5.77384e-05	0.000271587
EDNRA	1.9212	5.79174e-05	0.000272351
SDSL	1.69985	5.79874e-05	0.000272602
SLC44A3	1.72977	5.8029e-05	0.00027272
CENPH	1.90389	5.8122e-05	0.000273079
GPR84	3.24815	5.86083e-05	0.000275128
NMU	3.75931	5.93684e-05	0.000278458
NBPF19	1.23184	5.9803e-05	0.000280097
CDK20	1.68968	5.99391e-05	0.000280574
ETV5	1.24674	6.04135e-05	0.000282715
DZIP1L	1.16241	6.06851e-05	0.000283582
XRCC3	1.52717	6.0819e-05	0.000284127
ARHGEF18	1.02261	6.09748e-05	0.000284532
GABRB2	3.78039	6.10583e-05	0.000284841
NETO2	1.65842	6.11754e-05	0.000285306
VAV3	1.57636	6.12276e-05	0.000285468
CNFN	2.12625	6.14291e-05	0.000286246
AC004832.3	2.46474	6.25273e-05	0.000291033
METTL1	1.41279	6.27986e-05	0.000292131
OLFML3	1.27755	6.30405e-05	0.000293007
RAI1	1.58723	6.35161e-05	0.000294968
TTF2	1.02749	6.49704e-05	0.000301212
RFWD3	1.18156	6.49977e-05	0.00030124
CHSY1	1.31778	6.50815e-05	0.000301471
SYNGAP1	1.20029	6.52564e-05	0.000302197
CNTROB	1.07377	6.58156e-05	0.000304615
SLC4A8	2.2227	6.84124e-05	0.000315479
EFS	1.80124	6.92897e-05	0.000319078
ZNF714	2.75564	6.95254e-05	0.000320074
GEN1	1.58348	7.0222e-05	0.000322919
TNFAIP6	1.57797	7.06014e-05	0.000324392
CHST14	1.01293	7.10738e-05	0.000326471
OTULIN	1.07812	7.14327e-05	0.000327936
RARRES1	2.39843	7.21817e-05	0.000331005
CORIN	3.69952	7.24473e-05	0.000331946
SAC3D1	1.21134	7.32286e-05	0.000335432
IHH	4.45563	7.33688e-05	0.000335888
CACNA1A	2.36627	7.51079e-05	0.000343371
SFXN3	1.0487	7.7864e-05	0.000355083
NBPF20	1.40018	7.89416e-05	0.000359798
ADGRL1	1.41362	7.98215e-05	0.000363607
FGL1	3.80096	8.0446e-05	0.000365951
SEC24A	1.09805	8.04474e-05	0.000365951
AL353588.1	3.33357	8.05886e-05	0.000366391
CASP5	3.36896	8.05693e-05	0.000366391
TENM2	2.50318	8.12478e-05	0.00036898
PLAUR	1.5967	8.13507e-05	0.000369141
KHDRBS2	3.7876	8.32914e-05	0.000377219
SRGAP3	1.574	8.33666e-05	0.000377456
RCAN1	1.27487	8.45416e-05	0.00038246
WNT5A	2.67412	8.46922e-05	0.000383036
CYTL1	2.40891	8.50934e-05	0.000384623
GPRIN1	2.79026	8.52949e-05	0.000385232
NIFK	1.03951	8.56308e-05	0.000386537
FAM72C	2.86648	8.63319e-05	0.000389488
MIS18BP1	1.37046	8.7334e-05	0.000393685
TNN	2.70378	8.7526e-05	0.000394443
FURIN	1.04003	8.79977e-05	0.00039646
B4GALNT4	3.89429	8.8463e-05	0.000398011
RMI2	2.60935	8.89625e-05	0.000399821
PAPPA	2.06506	8.9456e-05	0.000401819
FAM19A5	3.33235	9.01735e-05	0.000404821
GALNT7	2.23335	9.13463e-05	0.000409527
TMEM104	1.18538	9.21839e-05	0.000412608
C17orf100	1.65729	9.3076e-05	0.000416418
CCDC151	2.23253	9.33403e-05	0.000417443
PCSK1	3.64074	9.38483e-05	0.000419548
FAM20C	1.81113	9.4463e-05	0.000422114
SSBP4	1.11898	9.44875e-05	0.000422114
PAPSS2	1.44433	9.51659e-05	0.000424912
TMEM117	1.56608	9.51913e-05	0.000424912
C5AR2	2.04418	9.52721e-05	0.000425052
ISL2	4.02497	9.52742e-05	0.000425052
MPZL1	1.16232	9.65984e-05	0.000430376
EPYC	3.13812	9.67128e-05	0.000430769
BICD1	1.2731	9.79486e-05	0.000435801
AEN	1.19712	9.85325e-05	0.000437925
MIB1	1.08529	9.89376e-05	0.000439488
NBPF14	1.19038	9.89181e-05	0.000439488
DEUP1	3.48017	9.90131e-05	0.000439705
GMDS	1.61515	9.90951e-05	0.00043995
BET1L	1.01886	9.94862e-05	0.000441448
TRIM46	3.1028	9.96974e-05	0.000442266
XAGE1B	5.7822	9.98795e-05	0.000442954
LHFPL2	1.35013	0.00010164	0.000450275
TGIF2	1.17262	0.000101684	0.00045035
TVP23C	1.52995	0.000102588	0.000453989
SLC39A14	1.2271	0.000102673	0.000454118
FRRS1	2.74714	0.000103699	0.00045767
ZNF454	2.73083	0.000103692	0.00045767
DONSON	1.60742	0.000104463	0.000460673
PAQR3	1.21364	0.000104968	0.000462406
CNIH3	2.41449	0.000105064	0.000462702
RARB	1.52596	0.000105092	0.000462702
TRIM2	1.14062	0.000105352	0.000463515
PRPSAP2	1.26533	0.00010561	0.000464488
KIAA0556	1.21743	0.000105651	0.000464542
LY86	1.82258	0.000106017	0.000466027
HIST2H2AA3	1.78593	0.000106195	0.000466665
RHOF	1.90119	0.000106332	0.000466911
CPLANE2	1.81542	0.000106938	0.000469325
PARVG	1.32693	0.000106978	0.000469375
IRX2	4.05152	0.000107272	0.000470538
HIST1H4E	2.74838	0.000107759	0.000472546
C15orf48	2.55292	0.000107896	0.000473021
NOTUM	2.79383	0.000108381	0.00047439
COQ10B	1.21472	0.000109951	0.000480753
SYCP2	2.58443	0.000110232	0.000481725
LTO1	1.17205	0.000111511	0.000486795
ALDH1L2	2.02307	0.000111681	0.000487279
DLG4	1.53269	0.000111658	0.000487279
TBX4	3.05532	0.000111901	0.00048798
CLEC18B	3.51611	0.000111983	0.00048821
RFC4	1.05193	0.000112046	0.000488353
AC008878.3	1.26485	0.000113533	0.00049431
REEP3	1.12268	0.000113953	0.000495878
TRIM5	1.5082	0.000115987	0.000503396
SNAP25	2.94128	0.000116331	0.000504754
SYNDIG1	2.93916	0.000116852	0.00050675
C11orf80	1.33042	0.000117458	0.000509111
TOM1L1	1.5394	0.000118078	0.000511393
KIAA1841	1.0882	0.000118534	0.000513094
BMF	1.50857	0.000119886	0.000518267
KHDC1	2.43888	0.000119945	0.000518385
C16orf74	2.59465	0.000120401	0.000520218
CEP135	1.10856	0.000121271	0.00052343
CTSZ	1.36573	0.000121342	0.000523596
LY6E	1.33372	0.000121951	0.000525675
NIP7	1.00565	0.00012195	0.000525675
PRMT6	1.39337	0.000122964	0.000529894
SLC16A8	2.20886	0.000122994	0.000529894
SLC9A5	1.81805	0.00012322	0.000530531
MAP1A	1.13459	0.000123474	0.000531264
SEC11C	1.20108	0.000127096	0.000544994
ZNF136	2.45089	0.000127078	0.000544994
ZNF69	1.62942	0.000131047	0.000560183
GPR176	1.28619	0.000131594	0.000562087
PQLC2	1.31989	0.00013262	0.000565882
SDC3	1.25008	0.00013374	0.000570216
SLX4IP	1.10188	0.000133708	0.000570216
ATAD3B	1.09723	0.000134771	0.000573867
KNSTRN	1.17083	0.000136029	0.000578477
KTI12	1.46841	0.000136107	0.000578655
FCGR1A	2.03432	0.000136574	0.000580192
CTSB	1.51254	0.000139253	0.000590656
CMTM3	1.16507	0.00014001	0.000593562
GNS	1.17312	0.000140119	0.000593719
PPFIBP2	1.39817	0.00014011	0.000593719
PYCR3	1.41426	0.000140393	0.000594727
KIAA0753	1.04795	0.000141198	0.000597522
TMEM8A	1.00916	0.000141687	0.000599438
CRABP2	1.93702	0.000142201	0.000601458
PCDHGB1	1.12973	0.000142536	0.000602718
CCDC150	1.86087	0.000142811	0.000603728
ERI1	1.11713	0.000142851	0.000603742
SLC39A4	1.12286	0.000146243	0.000617282
TFEC	1.91662	0.000146543	0.000618392
PAK4	1.26619	0.000146694	0.000618711
MBOAT2	1.3218	0.000148374	0.000624836
ATP1B3	1.29215	0.000148421	0.000624874
RHEBL1	1.46287	0.00014944	0.000628601
TMEM181	1.00402	0.00014976	0.000629702
OSBPL5	1.20165	0.000150539	0.000632818
EPOR	1.24975	0.000152002	0.000638213
FZD8	1.49279	0.000152017	0.000638213
CFAP221	2.59457	0.000152181	0.000638578
SLC29A3	1.243	0.000152159	0.000638578
MICALL2	1.21312	0.000152567	0.000640033
RAC2	1.20997	0.000153436	0.000643351
NCR3LG1	2.1785	0.000154003	0.000645565
PAX8	1.99004	0.000154086	0.000645748
BEND6	1.50212	0.000154636	0.000647889
BEAN1	3.1953	0.000156648	0.000655817
ST14	1.9585	0.000157078	0.000657283
WASF1	1.81558	0.000157679	0.000659293
ROBO1	1.20989	0.000157723	0.000659309
LPAR5	2.78201	0.000163693	0.00068253
CATSPER1	2.14587	0.000164921	0.000687478
MCTP2	2.91282	0.000165447	0.000689496
TMEM92	2.66593	0.000166492	0.000693499
RNPEP	1.02065	0.000167259	0.000695989
QPCT	1.73315	0.000168385	0.000700497
SLFN12	1.26688	0.000170213	0.000707564
P4HA2	1.30912	0.000171322	0.000711457
STX1A	1.88204	0.000172044	0.000714091
STEAP1	2.07948	0.000174003	0.00072186
ABCA4	3.00924	0.000175863	0.000728659
PLA2R1	1.33427	0.00017717	0.000733572
ST3GAL4	1.10573	0.0001793	0.00074159
TGFB1	1.88368	0.000180611	0.000746451
RUFY4	3.08173	0.00018076	0.000746879
CACNB3	1.20244	0.00018194	0.000751188
AL021546.1	1.0157	0.000182936	0.000754732
CACNA2D4	1.38095	0.000184525	0.000760334
NBPF10	1.14118	0.000186495	0.000767488
NCAM1	2.02083	0.000187532	0.000771372
LRRC45	1.71168	0.000189211	0.000777305
SUGCT	1.34116	0.000189482	0.000778223
NEMP2	1.0672	0.000190144	0.000780747
F12	3.05447	0.000190575	0.000782325
WDR27	1.15931	0.000191254	0.000784916
DENND6B	1.08793	0.000192121	0.000788277
ZNF711	3.0181	0.00019385	0.000794579
NKD2	3.11873	0.00019614	0.000802762
SLC7A8	1.1757	0.000196601	0.00080445
SV2A	2.34609	0.00019842	0.000810682
CD4	1.23092	0.000200089	0.000817095
PROSER3	1.33422	0.000200471	0.000818451
STAT1	1.0731	0.000201372	0.000821521
ZNF286A	1.30201	0.000202434	0.000825036
BARX1	3.74075	0.000203448	0.000828344
CYP2U1	1.31548	0.000203683	0.000828893
CHCHD6	1.14799	0.000205184	0.000834504
TFR2	2.93838	0.000205341	0.000834814
PRKCZ	2.18794	0.000205733	0.0008362
COLEC12	1.48658	0.000208001	0.000844583
CACNA1G	3.35045	0.000208389	0.000845948
HHAT	1.47586	0.000210964	0.000854504
SNAPC4	1.01008	0.000211119	0.000854923
SDS	2.74789	0.000216046	0.000873585
SLC19A1	1.29599	0.000216788	0.00087594
TRPM7	1.11747	0.00021742	0.000878276
PRDM6	2.68797	0.000218227	0.000880889
ATP7A	1.15374	0.000219817	0.000886655
LRP8	2.19497	0.00022041	0.000888826
SLC25A15	1.65233	0.000221758	0.000893825
TFAP2A	3.06391	0.000221916	0.000894243
ENC1	1.3042	0.000223816	0.000900795
CHST11	1.13999	0.000225042	0.000905067
FCHSD1	1.18643	0.000225126	0.000905182
CASP2	1.26624	0.000225269	0.000905535
SLC12A5	3.12088	0.000230576	0.000925058
HHIPL2	3.75282	0.000231526	0.000927741
SEMA5A	1.55188	0.000232785	0.000931877
TDO2	2.50344	0.000235857	0.000943027
GLI3	1.40897	0.000237397	0.000948034
S100A3	1.70431	0.000237927	0.000949917
FAM3C	1.01207	0.000239214	0.000954591
SLC26A7	3.74852	0.000240342	0.000958863
GTSF1	2.039	0.000241357	0.000962444
YDJC	1.59534	0.000245022	0.000975875
SUCO	1.12765	0.000246206	0.000980354
ENPP1	2.1259	0.000246554	0.000981264
SMC1B	2.87876	0.00024666	0.000981449
KLHL17	1.85569	0.000252294	0.00100217
TRPC4	2.12951	0.00025257	0.00100302
EGFL6	3.33981	0.000253072	0.00100478
SNCAIP	1.857	0.000255375	0.00101277
BOP1	1.31516	0.000256727	0.00101739
DIPK1C	2.67996	0.000257133	0.0010182
NCKAP1L	1.34567	0.00026239	0.00103713
SEMA4B	1.13545	0.000263453	0.00104072
CA12	2.91539	0.000264983	0.00104575
TRIB3	1.33273	0.000268163	0.00105754
AEBP1	1.66851	0.000271982	0.00107055
FAM102A	1.15451	0.000273454	0.00107557
KIF6	2.05606	0.000274608	0.00107934
TAC3	4.05088	0.000274681	0.00107936
MYO5A	1.08533	0.000275415	0.00108175
PIF1	1.79704	0.00027542	0.00108175
ZNF8	1.20927	0.000275642	0.00108237
CNTNAP2	3.8583	0.000283346	0.0011105
ZMYM1	1.10985	0.000286281	0.0011196
ADM2	3.00853	0.000288118	0.00112625
CXCL16	1.15628	0.000289643	0.00113167
C5orf38	3.51085	0.000290365	0.00113422
ARHGAP4	1.29187	0.000290891	0.00113601
OASL	2.29124	0.000292078	0.0011401
NFATC4	1.25745	0.000293696	0.00114587
GMIP	1.12866	0.000295459	0.00115166
TNFRSF6B	2.38096	0.000296972	0.00115728
CHD3	1.16864	0.000300079	0.00116856
ARHGEF19	3.00669	0.00030129	0.001173
TEDC1	1.01959	0.000305017	0.00118695
HEPH	1.79672	0.00030927	0.00120293
WNT16	2.97795	0.000311547	0.00121093
SPSB2	1.0705	0.000312123	0.00121259
ADAMTS14	1.89449	0.000313308	0.00121633
BDNF	3.36024	0.00031383	0.00121778
CHTF18	1.45114	0.000313763	0.00121778
MAP1B	1.03306	0.000314925	0.00122133
ZMYND19	1.08219	0.000317264	0.00122908
SRPX2	1.46361	0.000318126	0.00123213
FGFR1	1.1311	0.000320324	0.00123977
SMO	2.36675	0.000320873	0.00124131
PNMA2	2.3993	0.000321017	0.00124157
SCG2	4.01384	0.000321668	0.00124351
KIF24	1.79476	0.000321873	0.001244
GPC4	1.23012	0.00032239	0.00124513
LAT2	1.30836	0.000325054	0.00125478
THEMIS2	1.23394	0.000325119	0.00125478
CTBS	1.25718	0.000331198	0.00127675
CCDC138	1.14972	0.000331679	0.0012783
CRYGS	1.96687	0.000332989	0.00128275
AC005520.1	1.13419	0.000333109	0.00128291
AC091057.6	2.78026	0.000336735	0.00129484
CHSY3	1.53	0.000336759	0.00129484
CTSD	1.23695	0.000337125	0.00129595
UNC93B1	1.38835	0.000337522	0.00129717
TBC1D31	1.04576	0.000347011	0.00133084
CTSA	1.08861	0.00034979	0.00134025
NPHP4	1.16435	0.000354329	0.00135701
ATP11C	1.03447	0.00036565	0.00139596
H2AFY2	1.50714	0.000365687	0.00139596
USP18	1.2023	0.000370481	0.00141131
IQCD	1.65484	0.000370707	0.00141185
RP2	1.12505	0.000372689	0.00141874
SLC22A15	2.69049	0.000373156	0.00141953
AC134669.1	2.67888	0.000373283	0.00141968
TMEM200A	1.65193	0.000377838	0.00143477
DTX4	1.69221	0.000381131	0.00144619
TMTC2	1.30371	0.000383071	0.00145246
CCDC24	1.19036	0.000383692	0.00145389
CEP170B	1.12311	0.000384759	0.0014576
CHST13	2.99928	0.000385785	0.00146081
CPS1	2.26402	0.000387592	0.00146664
RNF2	1.09819	0.000389108	0.0014717
AC092143.1	3.02086	0.000391677	0.0014804
ADAMDEC1	2.77021	0.00039253	0.00148328
SLC25A32	1.11376	0.000394186	0.0014892
SIGLEC15	3.45838	0.000403374	0.00152111
EPHB3	1.80662	0.000404734	0.00152543
REXO5	1.32019	0.000404796	0.00152543
SEC14L2	1.34042	0.000406097	0.00152998
SULF1	1.3887	0.000408475	0.00153788
BRWD3	1.33623	0.000412538	0.00155161
CCR1	1.34028	0.000412593	0.00155161
NAIP	1.44056	0.000413407	0.00155432
ATAD5	2.4099	0.000419901	0.00157585
GSR	1.0466	0.000422948	0.00158584
SYCE2	1.27923	0.000423267	0.00158667
HOXC4	1.57134	0.000425899	0.00159581
HES2	2.7562	0.000428036	0.00160236
ST8SIA4	1.22854	0.000429555	0.00160768
SPAG1	1.84469	0.00043017	0.00160888
HIST1H3C	3.11256	0.000431918	0.0016147
ZNF300	1.62659	0.000432505	0.00161615
DARS2	1.02469	0.000433122	0.00161809
CRACR2A	1.66645	0.000434139	0.00162115
IL21R	3.11007	0.000434365	0.00162162
ITM2C	1.17373	0.000435988	0.00162731
CD200	1.35214	0.000436102	0.00162737
MMP2	1.38529	0.00043881	0.00163636
ARNTL2	2.12667	0.000439188	0.00163737
TVP23B	1.056	0.00044169	0.00164486
DTX3	1.51353	0.000449078	0.00167048
LCORL	1.44622	0.000453226	0.00168439
DUX4	3.05625	0.000454674	0.00168825
CXCL10	2.07974	0.000457661	0.00169857
ROR1	1.37642	0.000460152	0.00170551
ABCG2	1.32564	0.000464649	0.00172024
FZD5	1.64335	0.000468029	0.00173132
UST	1.62392	0.000467938	0.00173132
ZNF785	1.34661	0.000468283	0.00173145
SCO2	1.52735	0.000468582	0.00173207
RAP1GAP	2.55407	0.0004724	0.00174579
TFF2	4.69539	0.000472775	0.00174678
FMO4	1.19888	0.000474771	0.00175298
CDK2	1.08316	0.00047848	0.00176429
CTXN1	2.56423	0.000479248	0.00176673
LGR6	2.97813	0.000479556	0.00176747
KRT18	1.51984	0.000483736	0.00178168
EFCAB1	2.55103	0.000493356	0.00181508
SRGAP1	1.45544	0.000494512	0.00181892
TUB	1.18447	0.000496498	0.0018246
AUTS2	1.38571	0.000503356	0.00184691
STK36	1.01441	0.00051073	0.00187323
HELZ2	1.42506	0.000518184	0.00189835
SLC9A1	1.01654	0.000525265	0.00192301
ESPNL	2.12618	0.000525748	0.00192392
SOST	4.06147	0.000529753	0.00193728
PCDH20	3.50614	0.000530502	0.00193916
RASSF7	1.1381	0.000531794	0.00194259
ADORA3	1.98838	0.00053267	0.00194536
BLOC1S3	1.43284	0.000541145	0.00197404
FBXO41	2.03238	0.000545022	0.00198694
CRMP1	2.0016	0.000545463	0.0019881
EYA2	1.61452	0.00054609	0.00198951
CCDC40	1.77354	0.000548772	0.00199795
KDELC2	1.26039	0.000549416	0.00199986
STON1	1.15044	0.00054988	0.0020011
RAB27A	1.13343	0.000554034	0.00201488
CSPG4	1.38654	0.000556354	0.00202198
AFF2	2.77928	0.000557158	0.00202445
AC012213.5	1.3016	0.000557855	0.00202654
RCN1	2.01137	0.000558364	0.00202761
TRAM1L1	1.90298	0.000558397	0.00202761
BRSK1	2.32597	0.000568529	0.00206031
HNF4G	2.82562	0.000568939	0.00206134
CARD9	2.09502	0.000570495	0.00206652
ZNF557	1.08505	0.000570808	0.0020672
FOSL1	2.40104	0.000571402	0.0020689
AC010616.2	1.1665	0.000574709	0.00207904
NPL	1.53299	0.00057754	0.00208882
NUDT11	1.95681	0.000585674	0.00211684
NOB1	1.00904	0.00058672	0.00211969
LILRB4	1.64183	0.000587444	0.0021214
SYT12	3.07473	0.000588334	0.00212412
SPICE1	1.0762	0.000589125	0.00212651
TGFA	2.20908	0.000594044	0.00214192
FOXC1	1.33961	0.000597388	0.00215277
POFUT1	1.0814	0.00060501	0.00217716
CMIP	1.00521	0.000608744	0.00218821
INTS7	1.0867	0.000610411	0.00219276
CYTH4	1.1774	0.000611448	0.00219601
EPOP	1.75187	0.000612074	0.00219777
ZNF85	1.80482	0.000613737	0.00220326
SLC44A5	3.66718	0.000625696	0.00224179
FZD3	1.46501	0.000627109	0.00224539
NDP	2.1224	0.000627686	0.00224697
UAP1L1	2.85176	0.000636631	0.0022775
OBP2A	3.43385	0.000637696	0.00228032
PIK3R2	1.17506	0.000640319	0.0022887
WDR86	2.61344	0.000643767	0.00229903
ST6GAL2	3.29006	0.000644493	0.00230062
C17orf107	2.15551	0.000645937	0.00230428
PHKG2	1.01457	0.000652754	0.00232658
CTSL	1.27325	0.000653162	0.00232702
GPR161	1.22159	0.000656741	0.00233724
LRRC3	2.09121	0.000658942	0.00234406
MAGEC2	5.52119	0.000661404	0.00235129
TRIM14	1.33632	0.000661796	0.00235218
NPTXR	1.62256	0.000680886	0.00241117
AFMID	1.05804	0.000687272	0.00243169
RUNX1	1.2601	0.000688619	0.00243541
CD5L	3.83487	0.000690599	0.00244031
FAM218A	1.76022	0.000690515	0.00244031
STXBP2	1.20199	0.000701005	0.00247549
B9D1	1.07315	0.000705133	0.00248953
MUC15	4.61042	0.000709309	0.00250374
RPS6KA6	2.91171	0.000710864	0.00250869
CDH24	2.11683	0.00071483	0.00252068
INTU	1.16512	0.00071917	0.00253365
PIK3AP1	1.32223	0.000722038	0.00254212
ELF4	1.03373	0.000724801	0.00255076
KIAA1549L	3.48769	0.000725972	0.00255434
TMEM231	1.27107	0.00072738	0.00255819
RNF19B	1.10483	0.000729634	0.00256393
KPNA2	2.57258	0.000730979	0.00256811
CLBA1	1.18817	0.000732543	0.00257305
SLC13A5	3.68458	0.000733226	0.0025749
HMGN5	1.16028	0.000738267	0.00259135
REC8	1.23085	0.000740385	0.00259782
TMEM51	1.19912	0.000740841	0.00259887
HTRA1	1.41198	0.000743913	0.00260853
GREM1	1.98663	0.000745931	0.00261449
NRCAM	2.56286	0.000779517	0.00272235
DKK1	2.49569	0.000783306	0.00273326
MIA	2.27199	0.000784297	0.00273614
ATP6V1C2	1.3492	0.000784771	0.00273721
ADGRB3	2.68699	0.000788619	0.0027483
PKIB	1.87603	0.000797254	0.00277518
FBF1	1.34735	0.000803663	0.00279481
LOXL2	1.38675	0.000819544	0.00284523
TNFRSF11A	1.69176	0.000829323	0.00287796
P2RY6	1.47921	0.000834545	0.00289242
WDR72	3.93784	0.000836792	0.00289777
CD72	1.10893	0.000837849	0.00289959
HEY1	1.38249	0.000844107	0.0029188
CBS	1.90766	0.000848157	0.00293218
TLE6	2.28168	0.000850478	0.00293897
NGEF	2.10868	0.000860199	0.00296945
MS4A7	1.61128	0.000860618	0.00297027
SGO1	2.93378	0.000862393	0.00297577
PUS7L	1.00362	0.00088196	0.0030401
VWA1	1.27806	0.00088215	0.00304012
AC112128.1	1.1739	0.000884748	0.00304779
PLD1	1.1128	0.000892458	0.00307243
ZNF93	1.47331	0.000898695	0.00308937
AGRN	2.44631	0.000899957	0.00309306
PRRT3	1.24223	0.00090216	0.00309999
FAM122B	1.01039	0.000907671	0.00311697
ANKRD7	2.43488	0.000909302	0.00312127
EFCAB11	1.3596	0.000911436	0.00312794
SPINK1	3.36879	0.00091419	0.00313674
CDCP1	2.02569	0.000919235	0.00315076
TRIM17	3.24765	0.000925062	0.00316875
ZNF573	1.85567	0.000927276	0.00317501
TMEM229B	1.59721	0.00093333	0.00319375
LETM2	2.05586	0.000934265	0.00319628
GINS4	2.79458	0.000938726	0.00320954
IGF2BP2	1.78649	0.000943381	0.00322278
STIL	1.56503	0.000959716	0.00327314
VIM	1.00277	0.000967193	0.00329659
SEMA3D	2.52305	0.000975172	0.00332104
OSMR	1.17982	0.000978943	0.0033325
P4HA3	2.22348	0.000980326	0.00333566
SOX11	2.60981	0.00098048	0.00333566
CNTN6	3.46437	0.000985017	0.00334971
KCNMB2	2.65184	0.000990074	0.00336594
EXO5	2.23329	0.00100068	0.00339876
GRIK2	2.5046	0.00100436	0.00340915
TP53	1.13917	0.00100436	0.00340915
PRELID2	1.07128	0.00100694	0.00341721
JDP2	1.25156	0.00100775	0.00341924
LOXL1	1.40993	0.00101148	0.0034312
KLHL35	2.1999	0.00101341	0.00343702
SAMSN1	1.72661	0.0010166	0.00344455
EFHC2	2.40308	0.00101933	0.00345106
EBI3	1.56602	0.00102298	0.00346094
ARMCX2	1.00837	0.00102561	0.0034691
SLC7A11	2.55026	0.00103418	0.00349523
MUC1	1.39999	0.00103568	0.00349812
IGSF6	1.54189	0.00104258	0.0035164
ABHD17C	1.93504	0.0010433	0.00351808
DSCC1	1.04207	0.00104722	0.00352883
DNLZ	1.19042	0.0010507	0.00353869
C17orf49	1.77289	0.0010513	0.00353997
FBXL6	1.17181	0.00105577	0.00355431
AL592490.1	3.19732	0.00105724	0.00355852
RARG	1.1031	0.00105765	0.00355918
ZMAT3	1.13598	0.00105881	0.00356236
CLEC18A	2.44563	0.00106734	0.00358957
CNKSR3	1.07106	0.0010707	0.00359795
HOXB13	4.16073	0.00107981	0.00362635
CDKL5	1.05263	0.00109161	0.00366074
F2R	1.48429	0.00109314	0.00366436
ADGRF3	2.08243	0.0011039	0.00369668
TBC1D30	2.34577	0.00110838	0.00370982
ALX1	3.49977	0.00111679	0.00373528
CARD11	1.65953	0.00112022	0.00374445
ZNF707	1.38035	0.00112155	0.00374815
COL22A1	3.43399	0.00112652	0.00376324
PLA2G1B	2.47896	0.00113005	0.00377043
GSTCD	1.08174	0.00115517	0.00384957
CDRT4	1.5931	0.00116252	0.00387248
NUS1	1.55116	0.00116635	0.00388446
TMED7	1.07555	0.00116965	0.00389385
DDIT4	1.68677	0.00117013	0.00389466
HMGA2	3.67383	0.00117379	0.00390528
FPR3	1.52493	0.0011826	0.0039314
SOX30	1.95386	0.00118314	0.00393189
SPINT1	2.01072	0.00118391	0.00393338
SMKR1	2.49474	0.00118541	0.00393596
CMPK2	1.45304	0.00119808	0.00397295
TMEM65	1.12445	0.00120263	0.00398591
MINAR1	2.61707	0.00120463	0.00399093
ETV7	1.66502	0.00120993	0.00400688
DHRS2	3.09367	0.00121081	0.00400899
IL7	1.9947	0.00121215	0.00401261
MCOLN3	2.36531	0.00122507	0.00404737
CYP26A1	3.28779	0.0012519	0.00412987
DNAH10	2.69664	0.00126119	0.00415654
ANKFN1	2.72419	0.00126457	0.00416518
RNASE6	1.17053	0.00126901	0.00417814
FTL	1.05936	0.00128573	0.0042315
CSRNP3	1.67093	0.00129313	0.00425073
DGKH	1.0187	0.00130487	0.00428676
RAB36	1.86981	0.00131108	0.00430458
HSF2BP	1.4806	0.00131722	0.00431773
MERTK	1.12767	0.00131745	0.00431773
ZNF280B	2.38062	0.00133155	0.004357
PLA2G7	1.96094	0.00133196	0.00435749
FIBCD1	3.20235	0.00133296	0.00435902
TOMM40	1.54471	0.0013408	0.00438292
ITGA11	1.5532	0.00134727	0.00440056
FCGR2A	1.3079	0.0013683	0.00446216
LRRIQ3	1.67824	0.0013719	0.00447303
PLAC8	1.47687	0.00138005	0.00449513
KCNK6	1.296	0.00138065	0.00449531
PRR36	2.76739	0.00138133	0.00449559
IL12RB1	1.61483	0.00138769	0.00451197
ATP8A2	1.37783	0.00139393	0.00453139
HIST1H1D	2.37068	0.00140167	0.00455474
DRAXIN	2.92987	0.00140489	0.00456249
TIMP2	1.09954	0.00141298	0.00458694
FRAS1	1.59751	0.00141512	0.00459209
AC239799.1	1.50667	0.0014202	0.00460676
GABRD	1.73039	0.00142225	0.00461157
NCKAP5L	1.05675	0.00143428	0.00464875
GLT8D2	1.28678	0.00143727	0.00465662
HOXC11	1.78618	0.00143792	0.00465781
KRBOX1	1.99432	0.00145096	0.00469727
SCARA3	1.62316	0.0014651	0.00473747
GLIS2	1.2576	0.00147478	0.00476442
PALM3	3.55853	0.00147791	0.00477231
MRC2	1.35337	0.00148865	0.0048051
NPNT	1.25479	0.00149295	0.00481708
HGF	1.42631	0.0015182	0.00488707
FCER1G	1.30636	0.00152587	0.00490886
VEPH1	2.05891	0.0015298	0.00491853
NPB	3.30791	0.00154541	0.00496298
NEURL3	3.09334	0.00154849	0.00497095
BAIAP2L2	2.32694	0.00155031	0.00497581
IL7R	1.37882	0.00155534	0.00499098
SLC12A8	2.74494	0.00155687	0.00499492
NBPF26	1.262	0.00156705	0.00502563
MIA-RAB4B	1.15905	0.00158585	0.00508147
TMED8	1.14462	0.00159154	0.00509818
DIRAS1	1.80804	0.00159652	0.00511217
ILDR2	2.51671	0.00159813	0.00511632
SYK	1.25249	0.00160005	0.00512147
ADAMTS17	1.76785	0.00160172	0.00512583
NGF	1.49317	0.00161419	0.0051607
ATAD3A	1.02912	0.00162095	0.00517929
LACC1	1.15507	0.00162134	0.00517953
PROSER2	2.18752	0.00163178	0.00520784
PLEKHG4B	2.50934	0.00163418	0.00521348
AZIN2	1.06906	0.00165168	0.00526521
B4GALNT1	1.38195	0.00166088	0.00529003
TMEM67	1.29866	0.00169187	0.00538291
INTS6L	1.31903	0.00169517	0.00539026
TEX9	1.73948	0.00169657	0.00539263
YEATS2	1.01423	0.00170113	0.005404
HS3ST2	2.26233	0.00170925	0.00542771
TYROBP	1.24168	0.0017219	0.0054626
RGS20	2.77481	0.00173199	0.00548929
APCDD1	1.31164	0.00173728	0.00550395
ZNF484	1.15685	0.00174264	0.00551667
ADAMTS9	1.36816	0.00174525	0.00552389
ARMC4	2.15135	0.00174855	0.00553328
CRAMP1	1.05841	0.00177926	0.00562084
CSF1	1.38421	0.00179074	0.00565588
GPSM2	1.02582	0.00180116	0.00568445
CBSL	1.76885	0.00181737	0.00573118
GLDC	1.81013	0.00182144	0.00574294
TMEM121	1.82012	0.00182844	0.00576058
ZNF701	1.25761	0.00183239	0.00576933
HTR2A	1.74977	0.00185894	0.00584547
TP53RK	1.00582	0.0018689	0.00587119
ADAP2	1.47947	0.00190348	0.00596727
AIM2	2.03907	0.0019067	0.00597396
GABRQ	3.64386	0.00190747	0.00597525
PNP	1.11255	0.00191043	0.0059828
SALL4	3.21366	0.00195688	0.00611201
GAD1	3.37447	0.00198405	0.00618568
HIST1H4B	2.37018	0.00199862	0.00622757
SIGLEC9	1.51061	0.00200617	0.00624991
AKIRIN1	1.02257	0.00204543	0.00635776
CD163L1	1.39079	0.00204625	0.00635912
TNFSF4	1.9498	0.0020613	0.00639984
SH3BP1	1.58019	0.00207975	0.00644859
MCF2	3.17017	0.00208092	0.006451
ATXN3	1.0121	0.00208283	0.00645571
TCHH	2.71025	0.00208443	0.00645945
CEP72	1.2936	0.00208544	0.00646136
TFAP2E	2.34135	0.00210132	0.00650322
MILR1	1.21426	0.00210387	0.00650987
HHIPL1	1.31135	0.00211243	0.00653147
[truncated: 2,701 more rows]

## Sheet: Table S2
Table S2. Lists of osteosarcoma-specific and upregulated genes (OSUGs) identified from TSGs
Gene symbol
HSP90B1
AP000350.4
PCLAF
CADM1
TMEM167A
ACTG1
MAGED1
SND1
AC087721.2
ACTR3
HACD3
TPGS2
SPCS3
ABRACL
CTNNB1
CTPS1
MELTF
ORC6
HSPB11
RFT1
FGFR2
RRBP1
P3H1
ATOX1
LAMP5
CEP41
SSR1
ARPC3
CENPU
MAN1B1
PIMREG
PRELID3A
TMEM208
STEAP1B
FAT3
HSPA5
SPDL1
SLC39A7
ODF2
SEMA3A
CERS5
C11orf24
GALNS
DGUOK
B3GAT3
SEC31A
ATP6AP1L
SAR1A
KIRREL1
PLEKHA5
B3GALT6
OMD
CEMIP2
PUM3
PRSS35
ERO1A
LDAH
PRR3
AC068831.7
ADAR
RDH11
PHOSPHO1
CIP2A
SLC39A9
TICRR
PTH1R
SGO2
PARPBP
PLXNB2
ARSB
TNS3
CEP164
ORC1
CCDC88A
SHROOM3
SPINDOC
BGLAP
TENM3
CEMIP
JAKMIP2
EMID1
DDX39A
THSD8
AC087632.1
PHETA2
SLC9B2
PLPP5
RGS3
EHD3
NECTIN1
PIGK
GDF11
CPE
PCNX3
DNAJB14
SINHCAF
SLC35B4
BORCS8-MEF2B
GLMP
GOLT1B
NEMP1
FAM151B
THBS1
UNC5C
AL603832.3
SGMS2
EEF1AKMT4
CHPF2
HENMT1
SHTN1
ATP8B2
MYO1D
SNX30
SLC35B3
PLCD1
STK4
CLPTM1L
SMAD6
C17orf51
MAP3K13
PPFIA2
TMEM214
TMA16
NOL4L
STK26
PIEZO1
MTFP1
MFSD12
APOA1
EOGT
USB1
PIGO
ACTN1
TCEAL9
SDC2
P3H3
AC073896.1
AL031777.3
PTPRD
BLOC1S5-TXNDC5
TEDC2
KNL1
CGAS
AC118549.1
HIST2H4B
MYDGF
HSPA13
HS2ST1
SLC17A5
SLC36A4
NSMF
SPIN1
CLMP
MFSD14B
TMIGD3
KIAA1586
P3H4
LPIN2
SMG9
ZDHHC20
NSUN3
TMED2
FMR1
EDEM1
CFAP300
ULK4
KLF16
SAMD4B
ID2
PRXL2B
KAZN
PIP4K2A
APOC4-APOC2
PIGT
ALG14
INSIG2
ALMS1
CENPS-CORT
ALDH7A1
EVA1B
SURF4
CORT
NINL
GSTA1
SLC52A2
TBC1D8B
YIPF5
MKNK1
COLGALT1
SELENOI
VAMP4
DDIAS
AL136295.1
B4GALT7
AC000093.1
TIGAR
GPR137B
HIST2H2AA4
ZBTB7C
SHISAL1
STAT2
RAB8A
G2E3
DKK3
USP6NL
QTRT2
AL358472.6
MOK
WWP2
C2CD6
PRAF2
MIS18A
CYP51A1
TRAPPC2
CASC10
EXTL2
SS18
KCNAB2
AOC2
BACE1
CKLF-CMTM1
HILPDA
AC079594.2
AUNIP
AC007192.1
SDF4
HACD4
NTNG1
TRO
TTC3
TYW5
MMS22L
SH3PXD2A
C1QTNF5
XXYLT1
ZNF625
ANKRD50
WFDC1
WHRN
ACER3
RGL1
DPY19L3
ADAT1
PFAS
TRIQK
FRMD4B
PARP11
OS9
SMPD3
ALG1
ALYREF
PDIA3
ACSM3
TOP3A
MYRF
PRKACB
N4BP2
NEFH
GP1BB
CAMSAP2
SELENON
SMAD7
ICK
ZFP69B
PTCH1
RFLNA
DYNLT3
SLC9B1
AKT1
TMF1
SLF1
MSMO1
PLPP4
SMCO4
ST8SIA1
GSDME
SLC22A17
GPR173
TVP23C-CDRT4
TMEM263
PAQR7
DIPK2A
FRMD7
TENT5A
TBC1D32
C7orf43
AJUBA
BORA
MAGI2
SLC38A10
PMF1-BGLAP
CIAO1
YRDC
NOTCH2NLA
DMXL2
VCPKMT
COPA
ANKRD36C
NDNF
SLC35B2
ZFP82
PHETA1
ZNF736
MTFR2
GNG2
SRGAP2C
NECTIN4
ERVMER34-1
PCED1A
BMP3
RHBDD2
ENHO
SH3D21
CCDC189
TRIM61
ANKRD45
ZSCAN1
TMEM86A
MYO1E
RHNO1
DAPK1
COL26A1
SPECC1
SEMA4C
NBPF19
CDK20
AC004832.3
CNTROB
OTULIN
CACNA1A
NBPF20
ADGRL1
SEC24A
AL353588.1
TENM2
KHDRBS2
SRGAP3
NIFK
FAM72C
MIS18BP1
FURIN
RMI2
TMEM104
C17orf100
C5AR2
MIB1
DEUP1
BET1L
XAGE1B
TVP23C
ZNF454
PAQR3
RARB
PRPSAP2
CPLANE2
COQ10B
LTO1
AC008878.3
REEP3
SYNDIG1
NIP7
PRMT6
SEC11C
ZNF136
SLX4IP
KNSTRN
KTI12
PYCR3
TMEM181
CFAP221
SLC29A3
NCR3LG1
BEAN1
ST3GAL4
AL021546.1
NBPF10
NCAM1
SUGCT
NEMP2
DENND6B
PROSER3
HHAT
TRPM7
SEMA5A
SUCO
ENPP1
DIPK1C
KIF6
TEDC1
HEPH
THEMIS2
AC005520.1
AC091057.6
TBC1D31
AC134669.1
CEP170B
RNF2
AC092143.1
REXO5
GSR
CRACR2A
TVP23B
LCORL
ABCG2
EFCAB1
AUTS2
HELZ2
AC012213.5
ZNF557
AC010616.2
SPICE1
CMIP
EPOP
CTSL
FAM218A
RPS6KA6
KIAA1549L
RNF19B
CLBA1
HMGN5
ADGRB3
SGO1
AC112128.1
EFCAB11
ZNF573
SEMA3D
KCNMB2
EXO5
JDP2
ABHD17C
C17orf49
AL592490.1
CNKSR3
CDKL5
ADGRF3
TBC1D30
CDRT4
NUS1
TMED7
SMKR1
MINAR1
CSRNP3
MERTK
PRR36
DRAXIN
AC239799.1
NCKAP5L
GLT8D2
KRBOX1
HGF
NBPF26
MIA-RAB4B
TMED8
ILDR2
ADAMTS17
LACC1
PROSER2
AZIN2
INTS6L
ZNF484
CRAMP1
CBSL
HTR2A
HIST1H4B
AKIRIN1
MCF2
ATXN3
MILR1
SLC30A5
ZBTB41
TEC
GPM6B
BANP
LKAAEAR1
SLC35G1
KIAA1958
FAT4
FLNB
DCSTAMP
FAM227A
SUSD5
IL1R1
AC005324.4
SLC46A1
ZNF729
P3H2
PRTG
MED6
PIEZO2
AC068580.4
PRELID1
TANGO2
TENM4
LPAR4
ADTRP
LASP1
MAB21L2
AC012476.1
S100A13
PCDHB5
AC010422.3
ARL5B
AARS2
SPATA1
ZNF334
ERFE
C5
TMEM169
AC026398.1
EPHA5
TXNL4B
TEX29
ANKRD42
AL139260.3
ZNF678
PRKCA
EVA1A
ZNF730
AC073610.2
EFNB3
TMEM241
MORN1
ZNF329
EEF1AKMT3
CLHC1
ZNF626
GPR75-ASB3
BPIFB4
MROH6
ZNF221
LMLN
SCN2A
BPI
Z83844.3
AC007240.1
LRRC18
AC098850.3
AL159163.1
MLANA
PLEKHS1
CCDC169-SOHLH2
NIPAL2
CCDC146
JCHAIN
THSD7A
DOK6
AKAP7
ZNF674
RAPGEF4
AC068234.1
APOBR
ZNF177
MX1
CFAP45
PSTK
ZNF112
SPNS1
HIST1H2AI
SARDH
RTL5
CABCOCO1
ZNF470
NR2F1
ASGR2
RGPD1
RGS22
AURKC
RUBCNL
MZB1
FAAP24
SH3GL2
BEX1
AC026316.5
ZNF667
XAGE1A
RGPD2
CLIC6
SLITRK6
CERS2
NBPF3
C2orf16
SEC22B
FAXC
EBF4
MMP23B
RAB39A
FXYD6
CTAG1A
IPCEF1
MEIKIN
ALG1L2
PAX6
DUSP19
DACT3
SSX2B
ZNF33B
TDRD9
ZGRF1
SOWAHC
ZNF888
SCUBE1
ZNF208
ADGRB2
OCSTAMP
IGLL5
SULT1B1
CABLES1
CD300E
SOWAHD

## Sheet: Table S3
Table S3. Frequency of alternative splicing (AS) events identified within 23 osteosarcoma and 13 adjacent normal tissues
Chr	Event type	Event start	Event end	Strand	Gene symbol	Patiernt ID	Smaple type
1	Exon skipping	6820181	6820250	+	CAMTA1	103	Tumor
1	Intron retention	11658393	11658533	+	FBXO44	103	Tumor
1	Alternative 5' splice site	11658364	11658628	+	FBXO44	103	Tumor
1	Exon skipping	11746127	11746223	+	AGTRAP	103	Tumor
1	Alternative 5' splice site	11748589	11748610	+	AGTRAP	103	Tumor
1	Exon skipping	16391375	16391424	+	SZRD1	103	Tumor
1	Exon skipping	22074094	22074219	+	CDC42	103	Tumor
1	Intron retention	22092012	22092642	+	CDC42	103	Tumor
1	Exon skipping	25352882	25352974	+	TMEM50A	103	Tumor
1	Exon skipping	27330985	27331137	+	TMEM222	103	Tumor
1	Exon skipping	28742403	28743986	+	YTHDF2	103	Tumor
1	Exon skipping	32076763	32077318	+	TMEM39B	103	Tumor
1	Exon skipping	36259382	36259484	+	THRAP3	103	Tumor
1	Alternative 3' splice site	39745375	39745414	+	PPIE	103	Tumor
1	Alternative 3' splice site	40059334	40059337	+	CAP1	103	Tumor
1	Alternative 3' splice site	40059334	40059337	+	CAP1	103	Tumor
1	Alternative 5' splice site	42456628	42457073	+	CCDC30	103	Tumor
1	Exon skipping	42767509	42767624	+	AC098484.3	103	Tumor
1	Exon skipping	42849565	42849742	+	ZNF691	103	Tumor
1	Exon skipping	42849291	42849413	+	ZNF691	103	Tumor
1	Exon skipping	42849291	42849742	+	ZNF691	103	Tumor
1	Exon skipping	43975800	43975848	+	ATP6V0B	103	Tumor
1	Alternative 3' splice site	44213709	44213749	+	DMAP1	103	Tumor
1	Alternative 5' splice site	44776774	44776778	+	RPS8	103	Tumor
1	Alternative 3' splice site	45012857	45012907	+	UROD	103	Tumor
1	Intron retention	45013215	45013292	+	UROD	103	Tumor
1	Exon skipping	45013292	45013354	+	UROD	103	Tumor
1	Alternative 5' splice site	45013215	45013354	+	UROD	103	Tumor
1	Exon skipping	45552436	45552563	+	AKR1A1	103	Tumor
1	Exon skipping	45568485	45568684	+	AKR1A1	103	Tumor
1	Exon skipping	45600385	45600457	+	NASP	103	Tumor
1	Exon skipping	45607321	45608337	+	NASP	103	Tumor
1	Exon skipping	45690974	45691110	+	TMEM69	103	Tumor
1	Exon skipping	46309897	46310044	+	UQCRH	103	Tumor
1	Exon skipping	46346921	46347075	+	NSUN4	103	Tumor
1	Exon skipping	51669434	51669512	+	OSBPL9	103	Tumor
1	Exon skipping	51756320	51756358	+	OSBPL9	103	Tumor
1	Exon skipping	52059835	52059901	+	BTF3L4	103	Tumor
1	Exon skipping	52083340	52083541	+	BTF3L4	103	Tumor
1	Exon skipping	53038917	53039046	+	SCP2	103	Tumor
1	Exon skipping	53947862	53947981	+	LRRC42	103	Tumor
1	Alternative 5' splice site	62784225	62784273	+	ATG4C	103	Tumor
1	Alternative 3' splice site	70221612	70221615	+	SRSF11	103	Tumor
1	Alternative 3' splice site	70250608	70250611	+	SRSF11	103	Tumor
1	Exon skipping	75728401	75728488	+	ACADM	103	Tumor
1	Exon skipping	75790152	75790517	+	RABGGTB	103	Tumor
1	Alternative 3' splice site	75792181	75792197	+	RABGGTB	103	Tumor
1	Exon skipping	78650186	78650652	+	IFI44	103	Tumor
1	Exon skipping	78660554	78660654	+	IFI44	103	Tumor
1	Exon skipping	95246542	95246657	+	TMEM56-RWDD3	103	Tumor
1	Exon skipping	98662697	98662816	+	SNX7	103	Tumor
1	Alternative 3' splice site	100268137	100268152	+	RTCA	103	Tumor
1	Exon skipping	111347674	111348646	+	PIFO	103	Tumor
1	Exon skipping	111454211	111454356	+	ATP5PB	103	Tumor
1	Exon skipping	119740386	119741897	+	PHGDH	103	Tumor
1	Intron retention	145826492	145826606	+	POLR3C	103	Tumor
1	Alternative 3' splice site	150261459	150261578	+	CA14	103	Tumor
1	Exon skipping	150274087	150274170	+	C1orf54	103	Tumor
1	Alternative 3' splice site	150279640	150279643	+	C1orf54	103	Tumor
1	Alternative 5' splice site	150279717	150279741	+	C1orf54	103	Tumor
1	Exon skipping	150279643	150279741	+	C1orf54	103	Tumor
1	Mutually exclusive exon	150279640	150279741	+	C1orf54	103	Tumor
1	Exon skipping	150279640	150279741	+	C1orf54	103	Tumor
1	Exon skipping	150279640	150279717	+	C1orf54	103	Tumor
1	Alternative 3' splice site	150283462	150283514	+	CIART	103	Tumor
1	Exon skipping	150327557	150327652	+	PRPF3	103	Tumor
1	Exon skipping	150496482	150496908	+	TARS2	103	Tumor
1	Alternative 3' splice site	151018467	151018557	+	PRUNE1	103	Tumor
1	Exon skipping	151018557	151018669	+	PRUNE1	103	Tumor
1	Exon skipping	151018467	151018669	+	PRUNE1	103	Tumor
1	Exon skipping	151028786	151028944	+	PRUNE1	103	Tumor
1	Alternative 3' splice site	151168144	151168194	+	SCNM1	103	Tumor
1	Exon skipping	151262161	151262301	+	PSMD4	103	Tumor
1	Exon skipping	151263914	151264028	+	PSMD4	103	Tumor
1	Exon skipping	151262161	151264028	+	PSMD4	103	Tumor
1	Exon skipping	153659138	153659184	+	SNAPIN	103	Tumor
1	Alternative 5' splice site	153968639	153968699	+	CREB3L4	103	Tumor
1	Intron retention	153990802	153990914	+	RPS27	103	Tumor
1	Exon skipping	153990914	153991034	+	RPS27	103	Tumor
1	Alternative 5' splice site	153990802	153991034	+	RPS27	103	Tumor
1	Alternative 3' splice site	153991554	153991566	+	RPS27	103	Tumor
1	Alternative 3' splice site	154273336	154273480	+	HAX1	103	Tumor
1	Exon skipping	154988105	154990528	+	FLAD1	103	Tumor
1	Exon skipping	155133503	155133568	+	EFNA1	103	Tumor
1	Alternative 5' splice site	155689174	155689243	+	DAP3	103	Tumor
1	Exon skipping	155717006	155717128	+	DAP3	103	Tumor
1	Exon skipping	155721517	155721618	+	DAP3	103	Tumor
1	Mutually exclusive exon	155717006	155721618	+	DAP3	103	Tumor
1	Alternative 5' splice site	156055425	156055675	+	LAMTOR2	103	Tumor
1	Exon skipping	156057978	156058067	+	LAMTOR2	103	Tumor
1	Exon skipping	161160366	161160506	+	USP21	103	Tumor
1	Exon skipping	161203437	161203543	+	NDUFS2	103	Tumor
1	Exon skipping	161328396	161328497	+	SDHC	103	Tumor
1	Exon skipping	161323614	161328497	+	SDHC	103	Tumor
1	Exon skipping	161323614	161323670	+	SDHC	103	Tumor
1	Exon skipping	161356677	161356840	+	SDHC	103	Tumor
1	Alternative 3' splice site	161751655	161751668	+	DUSP12	103	Tumor
1	Exon skipping	165632231	165632274	+	MGST3	103	Tumor
1	Exon skipping	170730277	170730348	+	PRRX1	103	Tumor
1	Alternative 5' splice site	171514630	171514645	+	PRRC2C	103	Tumor
1	Alternative 5' splice site	172533737	172533824	+	SUCO	103	Tumor
1	Exon skipping	182855577	182855713	+	DHX9	103	Tumor
1	Exon skipping	184072157	184072298	+	TSEN15	103	Tumor
1	Exon skipping	201958839	201958908	+	TIMM17A	103	Tumor
1	Exon skipping	207790253	207790345	+	CD46	103	Tumor
1	Alternative 5' splice site	218305125	218305130	+	RRP15	103	Tumor
1	Alternative 3' splice site	219193082	219193130	+	LYPLAL1	103	Tumor
1	Mutually exclusive exon	224360495	224364455	+	CNIH4	103	Tumor
1	Exon skipping	224371283	224371423	+	CNIH4	103	Tumor
1	Exon skipping	225789034	225789141	+	SRP9	103	Tumor
1	Exon skipping	225786862	225786985	+	SRP9	103	Tumor
1	Mutually exclusive exon	225786862	225789141	+	SRP9	103	Tumor
1	Exon skipping	225786862	225786985	+	SRP9	103	Tumor
1	Exon skipping	227747692	227748233	+	SNAP47	103	Tumor
1	Exon skipping	228141626	228141829	+	GUK1	103	Tumor
1	Exon skipping	228141124	228141288	+	GUK1	103	Tumor
1	Alternative 3' splice site	228146842	228146861	+	GUK1	103	Tumor
1	Exon skipping	228148371	228148456	+	GUK1	103	Tumor
1	Alternative 3' splice site	230990110	230990150	+	ARV1	103	Tumor
1	Exon skipping	231250961	231251143	+	GNPAT	103	Tumor
1	Exon skipping	232955557	232955719	+	NTPCR	103	Tumor
1	Exon skipping	232969909	232970118	+	NTPCR	103	Tumor
1	Alternative 5' splice site	945057	945042	-	NOC2L	103	Tumor
1	Alternative 3' splice site	2510782	2510748	-	PANK4	103	Tumor
1	Alternative 5' splice site	20653675	20653627	-	DDOST	103	Tumor
1	Alternative 3' splice site	23341020	23341017	-	HNRNPR	103	Tumor
1	Exon skipping	23341017	23340852	-	HNRNPR	103	Tumor
1	Exon skipping	23341020	23340852	-	HNRNPR	103	Tumor
1	Exon skipping	23333631	23333518	-	HNRNPR	103	Tumor
1	Exon skipping	25229123	25228998	-	SYF2	103	Tumor
1	Alternative 5' splice site	27669245	27669233	-	IFI6	103	Tumor
1	Exon skipping	28230252	28230131	-	DNAJC8	103	Tumor
1	Alternative 3' splice site	29216812	29216685	-	MECR	103	Tumor
1	Alternative 3' splice site	30980166	30980163	-	PUM1	103	Tumor
1	Alternative 3' splice site	30966278	30966197	-	PUM1	103	Tumor
1	Exon skipping	32631879	32631827	-	ZBTB8OS	103	Tumor
1	Exon skipping	32634072	32633645	-	ZBTB8OS	103	Tumor
1	Exon skipping	32634072	32631827	-	ZBTB8OS	103	Tumor
1	Exon skipping	32634792	32634768	-	ZBTB8OS	103	Tumor
1	Exon skipping	32634792	32633645	-	ZBTB8OS	103	Tumor
1	Exon skipping	32634792	32631827	-	ZBTB8OS	103	Tumor
1	Exon skipping	33031661	33031544	-	AK2	103	Tumor
1	Exon skipping	39852876	39852731	-	TRIT1	103	Tumor
1	Exon skipping	40076913	40076842	-	PPT1	103	Tumor
1	Alternative 3' splice site	42816605	42816580	-	SVBP	103	Tumor
1	Exon skipping	43365376	43365186	-	ELOVL1	103	Tumor
1	Alternative 5' splice site	43451428	43451410	-	HYI	103	Tumor
1	Exon skipping	44352925	44352850	-	ERI3	103	Tumor
1	Exon skipping	44339322	44339045	-	ERI3	103	Tumor
1	Exon skipping	44339322	44339045	-	ERI3	103	Tumor
1	Exon skipping	44352925	44339045	-	ERI3	103	Tumor
1	Alternative 3' splice site	45333561	45333497	-	MUTYH	103	Tumor
1	Intron retention	45332166	45332086	-	MUTYH	103	Tumor
1	Intron retention	45332166	45331849	-	MUTYH	103	Tumor
1	Intron retention	45332023	45331849	-	MUTYH	103	Tumor
1	Exon skipping	45685620	45685576	-	GPBP1L1	103	Tumor
1	Exon skipping	53233652	53233542	-	MAGOH	103	Tumor
1	Exon skipping	53233652	53228868	-	MAGOH	103	Tumor
1	Exon skipping	53889463	53889244	-	YIPF1	103	Tumor
1	Exon skipping	53855051	53855001	-	YIPF1	103	Tumor
1	Exon skipping	54047372	54045692	-	TMEM59	103	Tumor
1	Exon skipping	61686921	61686792	-	TM2D1	103	Tumor
1	Exon skipping	63510181	63510065	-	ITGB3BP	103	Tumor
1	Exon skipping	63490218	63478764	-	ITGB3BP	103	Tumor
1	Exon skipping	63447614	63447565	-	ITGB3BP	103	Tumor
1	Alternative 3' splice site	67424977	67424959	-	SERBP1	103	Tumor
1	Alternative 3' splice site	67424322	67424277	-	SERBP1	103	Tumor
1	Alternative 3' splice site	67424322	67424277	-	SERBP1	103	Tumor
1	Alternative 3' splice site	77967101	77967098	-	FUBP1	103	Tumor
1	Exon skipping	84501970	84501826	-	CTBS	103	Tumor
1	Exon skipping	85259061	85258935	-	C1orf52	103	Tumor
1	Exon skipping	86868102	86868053	-	SELENOF	103	Tumor
1	Exon skipping	88988351	88988252	-	KYAT3	103	Tumor
1	Alternative 3' splice site	100888864	100888828	-	EXTL2	103	Tumor
1	Exon skipping	100992740	100992637	-	DPH5	103	Tumor
1	Exon skipping	108659962	108659864	-	HENMT1	103	Tumor
1	Exon skipping	108962469	108962309	-	CLCC1	103	Tumor
1	Exon skipping	109421926	109421860	-	PSMA5	103	Tumor
1	Exon skipping	110407128	110407033	-	LAMTOR5	103	Tumor
1	Alternative 3' splice site	111139711	111139666	-	DRAM2	103	Tumor
1	Alternative 5' splice site	111139588	111139501	-	DRAM2	103	Tumor
1	Exon skipping	111139666	111139501	-	DRAM2	103	Tumor
1	Exon skipping	111139711	111139501	-	DRAM2	103	Tumor
1	Exon skipping	111139711	111139588	-	DRAM2	103	Tumor
1	Mutually exclusive exon	111139711	111139501	-	DRAM2	103	Tumor
1	Alternative 5' splice site	111124742	111124738	-	DRAM2	103	Tumor
1	Alternative 5' splice site	111120532	111120516	-	DRAM2	103	Tumor
1	Exon skipping	112705168	112705100	-	AL603832.3	103	Tumor
1	Exon skipping	114737563	114737471	-	CSDE1	103	Tumor
1	Exon skipping	114780215	114780110	-	SIKE1	103	Tumor
1	Exon skipping	151056786	151056651	-	CDC42SE1	103	Tumor
1	Intron retention	151369442	151369189	-	SELENBP1	103	Tumor
1	Intron retention	151369713	151369189	-	SELENBP1	103	Tumor
1	Intron retention	151369713	151369554	-	SELENBP1	103	Tumor
1	Alternative 5' splice site	154220419	154220342	-	C1orf43	103	Tumor
1	Exon skipping	154219937	154219836	-	C1orf43	103	Tumor
1	Exon skipping	154214574	154214457	-	C1orf43	103	Tumor
1	Mutually exclusive exon	154219937	154214457	-	C1orf43	103	Tumor
1	Exon skipping	154213946	154213893	-	C1orf43	103	Tumor
1	Mutually exclusive exon	154214574	154213893	-	C1orf43	103	Tumor
1	Exon skipping	155244233	155244095	-	GBA	103	Tumor
1	Exon skipping	155261734	155261657	-	SCAMP3	103	Tumor
1	Alternative 3' splice site	155258954	155258912	-	SCAMP3	103	Tumor
1	Exon skipping	156294759	156294676	-	GLMP	103	Tumor
1	Exon skipping	156295016	156294759	-	GLMP	103	Tumor
1	Mutually exclusive exon	156295016	156294676	-	GLMP	103	Tumor
1	Alternative 3' splice site	156293576	156293429	-	GLMP	103	Tumor
1	Exon skipping	156293576	156293320	-	GLMP	103	Tumor
1	Mutually exclusive exon	156293710	156293320	-	GLMP	103	Tumor
1	Exon skipping	156293429	156293320	-	GLMP	103	Tumor
1	Mutually exclusive exon	156293710	156293320	-	GLMP	103	Tumor
1	Exon skipping	156293710	156293618	-	GLMP	103	Tumor
1	Exon skipping	156334918	156334713	-	CCT3	103	Tumor
1	Exon skipping	160261358	160261285	-	AL139011.2	103	Tumor
1	Exon skipping	160283639	160283530	-	AL139011.2	103	Tumor
1	Alternative 5' splice site	161043268	161043264	-	USF1	103	Tumor
1	Alternative 5' splice site	161042586	161042555	-	USF1	103	Tumor
1	Intron retention	161040576	161040330	-	USF1	103	Tumor
1	Exon skipping	161102375	161102048	-	PFDN2	103	Tumor
1	Alternative 3' splice site	161176095	161176074	-	B4GALT3	103	Tumor
1	Alternative 3' splice site	161172089	161172064	-	B4GALT3	103	Tumor
1	Exon skipping	169925855	169925787	-	KIFAP3	103	Tumor
1	Alternative 5' splice site	175023364	175023272	-	MRPS14	103	Tumor
1	Mutually exclusive exon	212766273	212739534	-	NSL1	103	Tumor
1	Exon skipping	225410416	225410291	-	LBR	103	Tumor
1	Exon skipping	228108474	228108437	-	MRPL55	103	Tumor
1	Exon skipping	228109021	228108955	-	MRPL55	103	Tumor
1	Exon skipping	228109021	228108437	-	MRPL55	103	Tumor
1	Exon skipping	228109021	228108955	-	MRPL55	103	Tumor
1	Intron retention	228108955	228107869	-	MRPL55	103	Tumor
1	Intron retention	228108955	228107869	-	MRPL55	103	Tumor
1	Exon skipping	235119406	235119339	-	TOMM20	103	Tumor
10	Exon skipping	7796121	7796155	+	ATP5F1C	103	Tumor
10	Exon skipping	7806974	7807010	+	ATP5F1C	103	Tumor
10	Alternative 3' splice site	13118888	13118906	+	OPTN	103	Tumor
10	Exon skipping	15102218	15102336	+	RPP38	103	Tumor
10	Exon skipping	22318653	22318862	+	COMMD3-BMI1	103	Tumor
10	Intron retention	22318306	22318959	+	COMMD3-BMI1	103	Tumor
10	Intron retention	22318306	22318959	+	COMMD3-BMI1	103	Tumor
10	Intron retention	22318306	22319939	+	COMMD3-BMI1	103	Tumor
10	Exon skipping	38094931	38095224	+	AL117339.5	103	Tumor
10	Alternative 5' splice site	68332216	68332235	+	HNRNPH3	103	Tumor
10	Alternative 5' splice site	68332216	68332235	+	HNRNPH3	103	Tumor
10	Alternative 5' splice site	68332216	68332235	+	HNRNPH3	103	Tumor
10	Exon skipping	68337858	68337996	+	HNRNPH3	103	Tumor
10	Alternative 5' splice site	68338642	68338687	+	HNRNPH3	103	Tumor
10	Exon skipping	68906226	68906337	+	DDX50	103	Tumor
10	Exon skipping	69182520	69182654	+	SUPV3L1	103	Tumor
10	Exon skipping	69631480	69631547	+	FAM241B	103	Tumor
10	Exon skipping	72223888	72224056	+	ANAPC16	103	Tumor
10	Exon skipping	72223888	72224056	+	ANAPC16	103	Tumor
10	Alternative 5' splice site	72301672	72301694	+	ONT.2724	103	Tumor
10	Exon skipping	75217888	75217991	+	VDAC2	103	Tumor
10	Alternative 3' splice site	80420466	80420483	+	PRXL2A	103	Tumor
10	Intron retention	90894891	90895880	+	RPP30	103	Tumor
10	Exon skipping	99750369	99750396	+	CUTC	103	Tumor
10	Exon skipping	122982733	122983024	+	PSTK	103	Tumor
10	Alternative 3' splice site	123163820	123165047	+	BUB3	103	Tumor
10	Exon skipping	12180489	12180395	-	NUDT5	103	Tumor
10	Exon skipping	16817084	16816973	-	RSU1	103	Tumor
10	Exon skipping	26771089	26771075	-	ABI1	103	Tumor
10	Exon skipping	43568021	43567899	-	ZNF239	103	Tumor
10	Alternative 5' splice site	46010356	46010223	-	NCOA4	103	Tumor
10	Mutually exclusive exon	73045051	73043887	-	P4HA1	103	Tumor
10	Alternative 3' splice site	73252037	73252023	-	MRPS16	103	Tumor
10	Alternative 3' splice site	73743230	73743211	-	ONT.3214	103	Tumor
10	Exon skipping	74138931	74138802	-	AP3M1	103	Tumor
10	Exon skipping	97438703	97438670	-	EXOSC1	103	Tumor
10	Alternative 3' splice site	100286332	100286213	-	BLOC1S2	103	Tumor
10	Exon skipping	100987196	100987090	-	MRPL43	103	Tumor
10	Alternative 3' splice site	100987196	100986975	-	MRPL43	103	Tumor
10	Alternative 5' splice site	100986749	100986687	-	MRPL43	103	Tumor
10	Exon skipping	100984074	100983948	-	MRPL43	103	Tumor
10	Exon skipping	101782924	101782839	-	NPM3	103	Tumor
10	Alternative 5' splice site	102109035	102109029	-	LDB1	103	Tumor
10	Alternative 3' splice site	102423881	102423859	-	CUEDC2	103	Tumor
10	Exon skipping	102689943	102689893	-	ARL3	103	Tumor
10	Exon skipping	103396032	103395746	-	ATP5MD	103	Tumor
10	Alternative 3' splice site	103451285	103451182	-	CALHM2	103	Tumor
10	Alternative 5' splice site	103449400	103449387	-	CALHM2	103	Tumor
10	Exon skipping	109915099	109915011	-	XPNPEP1	103	Tumor
10	Exon skipping	109875599	109875528	-	XPNPEP1	103	Tumor
10	Exon skipping	110918213	110918121	-	BBIP1	103	Tumor
10	Intron retention	112434297	112433281	-	ZDHHC6	103	Tumor
10	Alternative 5' splice site	114297232	114297220	-	AFAP1L2	103	Tumor
10	Alternative 3' splice site	114448026	114448020	-	ABLIM1	103	Tumor
10	Alternative 3' splice site	116125579	116125557	-	GFRA1	103	Tumor
10	Exon skipping	118341927	118341727	-	FAM204A	103	Tumor
10	Exon skipping	119161081	119161055	-	SFXN4	103	Tumor
10	Exon skipping	124412200	124411973	-	OAT	103	Tumor
10	Exon skipping	124762558	124762300	-	AC068896.1	103	Tumor
11	Exon skipping	238998	239076	+	PSMD13	103	Tumor
11	Exon skipping	244041	244075	+	PSMD13	103	Tumor
11	Mutually exclusive exon	238998	244075	+	PSMD13	103	Tumor
11	Exon skipping	251546	251936	+	PSMD13	103	Tumor
11	Intron retention	703146	703800	+	TMEM80	103	Tumor
11	Exon skipping	834530	834591	+	CD151	103	Tumor
11	Alternative 5' splice site	3824364	3824376	+	PGAP2	103	Tumor
11	Alternative 3' splice site	8684718	8684823	+	RPL27A	103	Tumor
11	Alternative 5' splice site	10752770	10752774	+	CTR9	103	Tumor
11	Exon skipping	17286634	17286713	+	NUCB2	103	Tumor
11	Exon skipping	32587012	32589135	+	EIF3M	103	Tumor
11	Exon skipping	36636051	36636117	+	C11orf74	103	Tumor
11	Exon skipping	36633284	36633438	+	C11orf74	103	Tumor
11	Exon skipping	36633284	36636117	+	C11orf74	103	Tumor
11	Exon skipping	43892041	43892129	+	ALKBH3	103	Tumor
11	Exon skipping	46630045	46630100	+	ATG13	103	Tumor
11	Exon skipping	46987208	46987310	+	C11orf49	103	Tumor
11	Alternative 3' splice site	47161464	47161998	+	C11orf49	103	Tumor
11	Exon skipping	57599879	57600377	+	SERPING1	103	Tumor
11	Exon skipping	57606010	57606547	+	SERPING1	103	Tumor
11	Alternative 3' splice site	57737836	57737913	+	TMX2	103	Tumor
11	Alternative 3' splice site	57737786	57737913	+	TMX2	103	Tumor
11	Alternative 3' splice site	57737786	57737836	+	TMX2	103	Tumor
11	Exon skipping	57737913	57738026	+	TMX2	103	Tumor
11	Exon skipping	57737836	57738026	+	TMX2	103	Tumor
11	Exon skipping	57737786	57738026	+	TMX2	103	Tumor
11	Exon skipping	57738354	57738430	+	TMX2	103	Tumor
11	Mutually exclusive exon	57737836	57738430	+	TMX2	103	Tumor
11	Alternative 5' splice site	57742227	57742247	+	SELENOH	103	Tumor
11	Intron retention	61364315	61364433	+	TMEM138	103	Tumor
11	Alternative 3' splice site	61397728	61397774	+	TMEM216	103	Tumor
11	Exon skipping	61436761	61436960	+	AP003108.2	103	Tumor
11	Exon skipping	61437625	61438113	+	AP003108.2	103	Tumor
11	Exon skipping	61436761	61438113	+	AP003108.2	103	Tumor
11	Intron retention	62728736	62728823	+	TTC9C	103	Tumor
11	Alternative 3' splice site	62789023	62789102	+	TMEM179B	103	Tumor
11	Alternative 3' splice site	62789023	62789126	+	TMEM179B	103	Tumor
11	Alternative 3' splice site	62789102	62789126	+	TMEM179B	103	Tumor
11	Exon skipping	62789601	62789679	+	TMEM179B	103	Tumor
11	Intron retention	63996648	63996857	+	OTUB1	103	Tumor
11	Exon skipping	64319734	64319868	+	PRDX5	103	Tumor
11	Exon skipping	64319734	64320792	+	PRDX5	103	Tumor
11	Exon skipping	64320661	64320792	+	PRDX5	103	Tumor
11	Exon skipping	65020419	65020499	+	ARL2	103	Tumor
11	Intron retention	65021888	65021971	+	ARL2	103	Tumor
11	Exon skipping	65344580	65344621	+	DPF2	103	Tumor
11	Exon skipping	65713348	65713503	+	KAT5	103	Tumor
11	Alternative 5' splice site	65920930	65920972	+	DRAP1	103	Tumor
11	Exon skipping	66003235	66003373	+	BANF1	103	Tumor
11	Intron retention	66599253	66599459	+	CCS	103	Tumor
11	Exon skipping	66643450	66644140	+	RBM4	103	Tumor
11	Alternative 5' splice site	67607049	67607076	+	NDUFV1	103	Tumor
11	Alternative 3' splice site	72218540	72218561	+	FOLR2	103	Tumor
11	Exon skipping	73808313	73808350	+	MRPL48	103	Tumor
11	Alternative 3' splice site	73900270	73900311	+	PAAF1	103	Tumor
11	Exon skipping	85631145	85631316	+	TMEM126B	103	Tumor
11	Exon skipping	86306245	86306482	+	HIKESHI	103	Tumor
11	Alternative 5' splice site	95817903	95817907	+	CEP57	103	Tumor
11	Exon skipping	112230208	112230230	+	PTS	103	Tumor
11	Alternative 3' splice site	114405706	114405709	+	RBM7	103	Tumor
11	Exon skipping	119020150	119020253	+	TRAPPC4	103	Tumor
11	Alternative 5' splice site	119019317	119019424	+	TRAPPC4	103	Tumor
11	Exon skipping	119123568	119123684	+	HINFP	103	Tumor
11	Exon skipping	120327441	120327640	+	TMEM136	103	Tumor
11	Exon skipping	125891423	125891472	+	HYLS1	103	Tumor
11	Exon skipping	126229225	126229293	+	FAM118B	103	Tumor
11	Alternative 3' splice site	126261425	126261428	+	FAM118B	103	Tumor
11	Exon skipping	406993	406843	-	SIGIRR	103	Tumor
11	Exon skipping	504996	504824	-	RNH1	103	Tumor
11	Exon skipping	504996	504824	-	RNH1	103	Tumor
11	Alternative 3' splice site	502249	502181	-	RNH1	103	Tumor
11	Exon skipping	908645	908538	-	CHID1	103	Tumor
11	Exon skipping	893519	893427	-	CHID1	103	Tumor
11	Exon skipping	2949264	2949227	-	NAP1L4	103	Tumor
11	Alternative 3' splice site	6480463	6480423	-	ARFIP2	103	Tumor
11	Intron retention	6683123	6682815	-	MRPL17	103	Tumor
11	Exon skipping	10801774	10801661	-	EIF4G2	103	Tumor
11	Alternative 3' splice site	10855118	10855086	-	ZBED5	103	Tumor
11	Exon skipping	13445181	13445024	-	BTBD10	103	Tumor
11	Exon skipping	17523267	17523211	-	USH1C	103	Tumor
11	Exon skipping	31463305	31460626	-	IMMP1L	103	Tumor
11	Exon skipping	31460714	31456260	-	IMMP1L	103	Tumor
11	Exon skipping	31456386	31456260	-	IMMP1L	103	Tumor
11	Mutually exclusive exon	31463305	31456260	-	IMMP1L	103	Tumor
11	Exon skipping	31463305	31456260	-	IMMP1L	103	Tumor
11	Exon skipping	31463305	31463172	-	IMMP1L	103	Tumor
11	Intron retention	33141885	33141762	-	CSTF3	103	Tumor
11	Exon skipping	33731468	33731424	-	CD59	103	Tumor
11	Exon skipping	35451938	35451888	-	PAMR1	103	Tumor
11	Exon skipping	47635571	47635545	-	MTCH2	103	Tumor
11	Exon skipping	49148731	49148639	-	FOLH1	103	Tumor
11	Alternative 3' splice site	57530293	57530234	-	TIMM10	103	Tumor
11	Exon skipping	61357828	61357733	-	CYB561A3	103	Tumor
11	Alternative 3' splice site	61350422	61349643	-	CYB561A3	103	Tumor
11	Alternative 5' splice site	61419949	61419922	-	CPSF7	103	Tumor
11	Exon skipping	62634375	62634310	-	GANAB	103	Tumor
11	Intron retention	62679039	62678952	-	UBXN1	103	Tumor
11	Intron retention	62677777	62677623	-	UBXN1	103	Tumor
11	Intron retention	62677781	62677634	-	UBXN1	103	Tumor
11	Alternative 3' splice site	63999196	63999036	-	MACROD1	103	Tumor
11	Exon skipping	63998872	63998838	-	MACROD1	103	Tumor
11	Exon skipping	64225869	64225786	-	TRPT1	103	Tumor
11	Alternative 3' splice site	64224210	64224162	-	TRPT1	103	Tumor
11	Exon skipping	65046526	65046445	-	NAALADL1	103	Tumor
11	Intron retention	65046445	65046362	-	NAALADL1	103	Tumor
11	Alternative 3' splice site	65046526	65046362	-	NAALADL1	103	Tumor
11	Exon skipping	65046362	65046189	-	NAALADL1	103	Tumor
11	Exon skipping	65046526	65046189	-	NAALADL1	103	Tumor
11	Exon skipping	65046526	65046189	-	NAALADL1	103	Tumor
11	Alternative 5' splice site	66002040	66001910	-	EIF1AD	103	Tumor
11	Exon skipping	67401199	67401068	-	PPP1CA	103	Tumor
11	Alternative 5' splice site	68756139	68756094	-	CPT1A	103	Tumor
11	Alternative 5' splice site	68900548	68900535	-	MRPL21	103	Tumor
11	Alternative 5' splice site	72111442	72111412	-	ANAPC15	103	Tumor
11	Exon skipping	78102948	78102874	-	ALG8	103	Tumor
11	Exon skipping	83285211	83285127	-	CCDC90B	103	Tumor
11	Alternative 5' splice site	83285873	83285553	-	CCDC90B	103	Tumor
11	Exon skipping	83278829	83278726	-	CCDC90B	103	Tumor
11	Exon skipping	90206810	90206748	-	CHORDC1	103	Tumor
11	Exon skipping	95914312	95914242	-	MTMR2	103	Tumor
11	Exon skipping	112086310	112085978	-	TIMM8B	103	Tumor
11	Exon skipping	118557890	118557738	-	IFT46	103	Tumor
11	Exon skipping	119101138	119101018	-	DPAGT1	103	Tumor
11	Alternative 5' splice site	125102734	125102637	-	TMEM218	103	Tumor
11	Alternative 5' splice site	125895670	125895224	-	PUS3	103	Tumor
11	Alternative 5' splice site	126209521	126209494	-	RPUSD4	103	Tumor
11	Exon skipping	134248959	134248809	-	THYN1	103	Tumor
12	Exon skipping	2920763	2920922	+	TULP3	103	Tumor
12	Exon skipping	4607327	4607387	+	DYRK4	103	Tumor
12	Exon skipping	6727926	6728001	+	COPS7A	103	Tumor
12	Alternative 5' splice site	6863308	6863377	+	USP5	103	Tumor
12	Exon skipping	6905845	6905954	+	LRRC23	103	Tumor
12	Alternative 5' splice site	6944565	6944652	+	C12orf57	103	Tumor
12	Exon skipping	6975229	6975378	+	EMG1	103	Tumor
12	Alternative 3' splice site	7061752	7061839	+	C1S	103	Tumor
12	Exon skipping	7202241	7202351	+	PEX5	103	Tumor
12	Intron retention	12823319	12823870	+	APOLD1	103	Tumor
12	Exon skipping	15883541	15883676	+	STRAP	103	Tumor
12	Exon skipping	27735447	27735556	+	MRPS35	103	Tumor
12	Exon skipping	32737865	32737942	+	DNM1L	103	Tumor
12	Exon skipping	42351885	42352049	+	PPHLN1	103	Tumor
12	Exon skipping	42384940	42384996	+	PPHLN1	103	Tumor
12	Alternative 5' splice site	47966172	47966229	+	TMEM106C	103	Tumor
12	Exon skipping	47965282	47967261	+	TMEM106C	103	Tumor
12	Exon skipping	47965282	47967261	+	TMEM106C	103	Tumor
12	Exon skipping	48135291	48135383	+	PFKM	103	Tumor
12	Exon skipping	49371228	49371290	+	SPATS2	103	Tumor
12	Exon skipping	50112832	50112903	+	COX14	103	Tumor
12	Alternative 5' splice site	51048371	51048478	+	LETMD1	103	Tumor
12	Exon skipping	51053778	51056245	+	LETMD1	103	Tumor
12	Exon skipping	51053812	51056245	+	LETMD1	103	Tumor
12	Exon skipping	51052092	51056245	+	LETMD1	103	Tumor
12	Exon skipping	51052092	51052207	+	LETMD1	103	Tumor
12	Mutually exclusive exon	51052092	51056245	+	LETMD1	103	Tumor
12	Exon skipping	51049034	51049185	+	LETMD1	103	Tumor
12	Exon skipping	51049034	51056245	+	LETMD1	103	Tumor
12	Exon skipping	51049034	51056245	+	LETMD1	103	Tumor
12	Exon skipping	51049034	51052207	+	LETMD1	103	Tumor
12	Exon skipping	51058032	51058128	+	LETMD1	103	Tumor
12	Intron retention	53295941	53296244	+	PFDN5	103	Tumor
12	Exon skipping	53295839	53296275	+	PFDN5	103	Tumor
12	Exon skipping	53295839	53296275	+	PFDN5	103	Tumor
12	Exon skipping	54340547	54340615	+	COPZ1	103	Tumor
12	Exon skipping	55716933	55717005	+	RDH5	103	Tumor
12	Intron retention	55719223	55719499	+	RDH5	103	Tumor
12	Exon skipping	55831257	55831349	+	ONT.5032	103	Tumor
12	Alternative 5' splice site	55833014	55833038	+	ONT.5032	103	Tumor
12	Intron retention	55833038	55833447	+	ONT.5032	103	Tumor
12	Intron retention	55833014	55833447	+	ONT.5032	103	Tumor
12	Exon skipping	55999333	55999458	+	SUOX	103	Tumor
12	Exon skipping	55997615	55997723	+	SUOX	103	Tumor
12	Exon skipping	55997615	55999458	+	SUOX	103	Tumor
12	Alternative 5' splice site	56116799	56116863	+	RPL41	103	Tumor
12	Alternative 3' splice site	56153852	56153873	+	MYL6	103	Tumor
12	Alternative 5' splice site	56159622	56159730	+	MYL6	103	Tumor
12	Exon skipping	56160626	56160670	+	MYL6	103	Tumor
12	Alternative 5' splice site	56160320	56160373	+	MYL6	103	Tumor
12	Exon skipping	57231481	57231560	+	SHMT2	103	Tumor
12	Alternative 3' splice site	57232425	57232453	+	SHMT2	103	Tumor
12	Alternative 5' splice site	57232575	57232579	+	SHMT2	103	Tumor
12	Mutually exclusive exon	57232425	57232579	+	SHMT2	103	Tumor
12	Alternative 3' splice site	57605344	57605571	+	DTX3	103	Tumor
12	Exon skipping	57605571	57605731	+	DTX3	103	Tumor
12	Exon skipping	57605344	57605731	+	DTX3	103	Tumor
12	Alternative 3' splice site	57606865	57606884	+	DTX3	103	Tumor
12	Exon skipping	57792986	57793073	+	TSFM	103	Tumor
12	Exon skipping	65308529	65308655	+	MSRB3	103	Tumor
12	Exon skipping	68641038	68641153	+	RAP1B	103	Tumor
12	Exon skipping	70329423	70332846	+	CNOT2	103	Tumor
12	Exon skipping	88040148	88040265	+	C12orf29	103	Tumor
12	Alternative 3' splice site	93469189	93469192	+	MRPL42	103	Tumor
12	Exon skipping	95256550	95256622	+	VEZT	103	Tumor
12	Alternative 3' splice site	95270039	95270051	+	VEZT	103	Tumor
12	Alternative 5' splice site	95270188	95270189	+	VEZT	103	Tumor
12	Alternative 5' splice site	95270187	95270188	+	VEZT	103	Tumor
12	Mutually exclusive exon	95270039	95270188	+	VEZT	103	Tumor
12	Mutually exclusive exon	95270039	95270189	+	VEZT	103	Tumor
12	Mutually exclusive exon	95270039	95270189	+	VEZT	103	Tumor
12	Exon skipping	95298862	95298943	+	VEZT	103	Tumor
12	Alternative 5' splice site	100200919	100201060	+	ACTR6	103	Tumor
12	Alternative 5' splice site	100205744	100205757	+	ACTR6	103	Tumor
12	Alternative 5' splice site	103931623	103931627	+	HSP90B1	103	Tumor
12	Exon skipping	104288931	104289040	+	TXNRD1	103	Tumor
12	Exon skipping	107699373	107699434	+	PWP1	103	Tumor
12	Exon skipping	112019756	112019894	+	ERP29	103	Tumor
12	Alternative 3' splice site	120496402	120496416	+	DYNLL1	103	Tumor
12	Exon skipping	121899634	121899845	+	PSMD9	103	Tumor
12	Alternative 5' splice site	122753817	122753829	+	DENR	103	Tumor
12	Exon skipping	130872584	130872629	+	RAN	103	Tumor
12	Alternative 5' splice site	131714193	131714240	+	SFSWAP	103	Tumor
12	Exon skipping	133081273	133081329	+	ZNF140	103	Tumor
12	Alternative 3' splice site	133083463	133083466	+	ZNF140	103	Tumor
12	Exon skipping	133100987	133101053	+	ZNF140	103	Tumor
12	Alternative 3' splice site	6566336	6566324	-	AC006064.6	103	Tumor
12	Exon skipping	6655913	6655638	-	ING4	103	Tumor
12	Exon skipping	6656798	6656727	-	ING4	103	Tumor
12	Exon skipping	6656798	6655638	-	ING4	103	Tumor
12	Exon skipping	6653396	6653230	-	ING4	103	Tumor
12	Exon skipping	6655913	6653230	-	ING4	103	Tumor
12	Mutually exclusive exon	6656798	6653230	-	ING4	103	Tumor
12	Alternative 3' splice site	6652770	6652767	-	ING4	103	Tumor
12	Alternative 3' splice site	6652418	6652309	-	ING4	103	Tumor
12	Intron retention	6748770	6748547	-	MLF2	103	Tumor
12	Alternative 3' splice site	8946405	8946387	-	M6PR	103	Tumor
12	Exon skipping	10612978	10612640	-	MAGOHB	103	Tumor
12	Exon skipping	10609383	10609098	-	MAGOHB	103	Tumor
12	Alternative 5' splice site	14882972	14882968	-	MGP	103	Tumor
12	Exon skipping	21501215	21501170	-	RECQL	103	Tumor
12	Alternative 3' splice site	22458585	22458555	-	C2CD5	103	Tumor
12	Exon skipping	22459542	22458484	-	C2CD5	103	Tumor
12	Exon skipping	22459542	22458484	-	C2CD5	103	Tumor
12	Exon skipping	31709425	31709293	-	AMN1	103	Tumor
12	Exon skipping	43804240	43804176	-	TWF1	103	Tumor
12	Exon skipping	46370627	46370512	-	SLC38A2	103	Tumor
12	Exon skipping	48679150	48679036	-	KANSL2	103	Tumor
12	Exon skipping	48661243	48661191	-	KANSL2	103	Tumor
12	Exon skipping	48662654	48662560	-	KANSL2	103	Tumor
12	Exon skipping	48662654	48661191	-	KANSL2	103	Tumor
12	Alternative 5' splice site	48660468	48660366	-	KANSL2	103	Tumor
12	Alternative 5' splice site	48924228	48924223	-	FKBP11	103	Tumor
12	Exon skipping	49005852	49005743	-	PRKAG1	103	Tumor
12	Exon skipping	49567749	49567647	-	MCRS1	103	Tumor
12	Alternative 5' splice site	49566722	49566391	-	MCRS1	103	Tumor
12	Alternative 5' splice site	50025398	50025373	-	RACGAP1	103	Tumor
12	Exon skipping	53314849	53314751	-	AAAS	103	Tumor
12	Alternative 5' splice site	53543329	53543297	-	ATF7	103	Tumor
12	Alternative 5' splice site	53543330	53543329	-	ATF7	103	Tumor
12	Alternative 5' splice site	53543330	53543297	-	ATF7	103	Tumor
12	Exon skipping	55815939	55815887	-	AC023055.1	103	Tumor
12	Exon skipping	55800900	55800854	-	AC023055.1	103	Tumor
12	Exon skipping	55767043	55766980	-	AC023055.1	103	Tumor
12	Exon skipping	56173029	56172937	-	SMARCC2	103	Tumor
12	Alternative 5' splice site	56324049	56324037	-	PAN2	103	Tumor
12	Exon skipping	56670364	56670275	-	PTGES3	103	Tumor
12	Exon skipping	56666266	56666204	-	PTGES3	103	Tumor
12	Mutually exclusive exon	56670364	56666204	-	PTGES3	103	Tumor
12	Alternative 3' splice site	56724549	56724523	-	NACA	103	Tumor
12	Alternative 3' splice site	57517438	57517424	-	DDIT3	103	Tumor
12	Intron retention	57517706	57517424	-	DDIT3	103	Tumor
12	Intron retention	57517706	57517438	-	DDIT3	103	Tumor
12	Exon skipping	57771605	57771480	-	METTL1	103	Tumor
12	Exon skipping	57769956	57769772	-	METTL1	103	Tumor
12	Exon skipping	76068994	76067371	-	NAP1L1	103	Tumor
12	Exon skipping	76053110	76053091	-	NAP1L1	103	Tumor
12	Alternative 5' splice site	76053205	76053184	-	NAP1L1	103	Tumor
12	Alternative 3' splice site	76050668	76050653	-	NAP1L1	103	Tumor
12	Alternative 5' splice site	76048421	76048393	-	NAP1L1	103	Tumor
12	Intron retention	76048421	76047718	-	NAP1L1	103	Tumor
12	Intron retention	76048393	76047718	-	NAP1L1	103	Tumor
12	Intron retention	76048393	76047718	-	NAP1L1	103	Tumor
12	Alternative 5' splice site	76878963	76878938	-	CSRP2	103	Tumor
12	Exon skipping	94994257	94994170	-	NDUFA12	103	Tumor
12	Exon skipping	98634413	98634296	-	IKBIP	103	Tumor
12	Exon skipping	102050291	102050189	-	WASHC3	103	Tumor
12	Exon skipping	104021491	104021357	-	GLT8D2	103	Tumor
12	Alternative 5' splice site	103994335	103994331	-	GLT8D2	103	Tumor
12	Alternative 3' splice site	109092937	109092787	-	ALKBH2	103	Tumor
12	Alternative 3' splice site	109092937	109092787	-	ALKBH2	103	Tumor
12	Alternative 3' splice site	109092937	109092787	-	ALKBH2	103	Tumor
12	Exon skipping	109090207	109090009	-	ALKBH2	103	Tumor
12	Exon skipping	110044533	110044420	-	C12orf76	103	Tumor
12	Exon skipping	110498859	110498820	-	VPS29	103	Tumor
12	Exon skipping	110499546	110499457	-	VPS29	103	Tumor
12	Alternative 5' splice site	110502049	110502037	-	VPS29	103	Tumor
12	Exon skipping	110493231	110492996	-	VPS29	103	Tumor
12	Exon skipping	112049611	112049483	-	NAA25	103	Tumor
12	Alternative 3' splice site	117158084	117158063	-	FBXO21	103	Tumor
12	Exon skipping	120579923	120579774	-	POP5	103	Tumor
12	Exon skipping	120579923	120579514	-	POP5	103	Tumor
12	Exon skipping	120579597	120579514	-	POP5	103	Tumor
12	Alternative 3' splice site	121328497	121328458	-	ANAPC5	103	Tumor
12	Mutually exclusive exon	122224748	122224512	-	AC048338.1	103	Tumor
12	Exon skipping	122218397	122218266	-	AC048338.1	103	Tumor
12	Exon skipping	122520581	122520504	-	RSRC2	103	Tumor
12	Alternative 3' splice site	122519051	122519029	-	RSRC2	103	Tumor
12	Exon skipping	123430659	123430508	-	RILPL2	103	Tumor
13	Exon skipping	27432731	27432804	+	GTF3A	103	Tumor
13	Exon skipping	37002273	37002309	+	EXOSC8	103	Tumor
13	Exon skipping	39042105	39042305	+	NHLRC3	103	Tumor
13	Exon skipping	49265879	49266003	+	CDADC1	103	Tumor
13	Exon skipping	50083142	50083194	+	ONT.6236	103	Tumor
13	Exon skipping	52018913	52024937	+	ALG11	103	Tumor
13	Exon skipping	97366459	97366553	+	MBNL2	103	Tumor
13	Exon skipping	114286302	114286400	+	UPF3A	103	Tumor
13	Exon skipping	20737805	20731841	-	EEF1AKMT1	103	Tumor
13	Alternative 5' splice site	32538683	32538618	-	N4BP2L2	103	Tumor
13	Exon skipping	36995035	36994989	-	ALG5	103	Tumor
13	Exon skipping	36967807	36967672	-	ALG5	103	Tumor
13	Exon skipping	47997023	47996843	-	SUCLA2	103	Tumor
13	Exon skipping	48524757	48521898	-	RCBTB2	103	Tumor
13	Exon skipping	51797908	51797826	-	AL162377.3	103	Tumor
13	Exon skipping	102770086	102770012	-	TEX30	103	Tumor
13	Exon skipping	102767478	102767273	-	TEX30	103	Tumor
13	Exon skipping	110644182	110644065	-	CARS2	103	Tumor
14	Alternative 5' splice site	20455338	20455394	+	APEX1	103	Tumor
14	Intron retention	22770278	22770461	+	OXA1L	103	Tumor
14	Exon skipping	22833418	22833482	+	MRPL52	103	Tumor
14	Alternative 5' splice site	24162280	24162324	+	AL136295.5	103	Tumor
14	Alternative 3' splice site	24164587	24164614	+	AL136295.5	103	Tumor
14	Exon skipping	24165057	24165183	+	AL136295.5	103	Tumor
14	Exon skipping	24292198	24292600	+	ONT.6618	103	Tumor
14	Exon skipping	30628209	30628279	+	SCFD1	103	Tumor
14	Exon skipping	35307994	35308088	+	AL121594.1	103	Tumor
14	Alternative 5' splice site	39114395	39114475	+	GEMIN2	103	Tumor
14	Exon skipping	39124992	39125036	+	GEMIN2	103	Tumor
14	Exon skipping	39133661	39133719	+	GEMIN2	103	Tumor
14	Exon skipping	49603552	49603618	+	LRR1	103	Tumor
14	Alternative 5' splice site	51701135	51701159	+	FRMD6	103	Tumor
14	Exon skipping	52004194	52004242	+	RTRAF	103	Tumor
14	Exon skipping	54399894	54399976	+	CDKN3	103	Tumor
14	Alternative 3' splice site	55062587	55062591	+	MAPK1IP1L	103	Tumor
14	Exon skipping	58219694	58219729	+	ACTR10	103	Tumor
14	Alternative 3' splice site	59486681	59486713	+	JKAMP	103	Tumor
14	Alternative 3' splice site	59486713	59486731	+	JKAMP	103	Tumor
14	Alternative 3' splice site	59486681	59486731	+	JKAMP	103	Tumor
14	Exon skipping	63288188	63288319	+	RHOJ	103	Tumor
14	Exon skipping	64926010	64926080	+	CHURC1-FNTB	103	Tumor
14	Exon skipping	69203917	69204000	+	EXD2	103	Tumor
14	Alternative 5' splice site	69767255	69767380	+	SRSF5	103	Tumor
14	Alternative 5' splice site	69767251	69767255	+	SRSF5	103	Tumor
14	Alternative 5' splice site	69767251	69767255	+	SRSF5	103	Tumor
14	Intron retention	69769251	69770467	+	SRSF5	103	Tumor
14	Alternative 5' splice site	73148094	73148106	+	PSEN1	103	Tumor
14	Exon skipping	73955451	73955509	+	COQ6	103	Tumor
14	Exon skipping	73958147	73961903	+	COQ6	103	Tumor
14	Exon skipping	81209870	81209936	+	ONT.6830	103	Tumor
14	Exon skipping	88601924	88603060	+	ZC3H14	103	Tumor
14	Exon skipping	88596734	88603060	+	ZC3H14	103	Tumor
14	Exon skipping	88596734	88596808	+	ZC3H14	103	Tumor
14	Alternative 3' splice site	88609712	88609715	+	ZC3H14	103	Tumor
14	Exon skipping	88841425	88841514	+	TTC8	103	Tumor
14	Exon skipping	91145221	91145313	+	DGLUCY	103	Tumor
14	Alternative 3' splice site	94096856	94096887	+	IFI27L1	103	Tumor
14	Exon skipping	94100739	94100771	+	IFI27L1	103	Tumor
14	Alternative 5' splice site	94096965	94097008	+	IFI27L1	103	Tumor
14	Alternative 5' splice site	94101975	94102059	+	IFI27L1	103	Tumor
14	Alternative 3' splice site	94111625	94111659	+	IFI27	103	Tumor
14	Exon skipping	94111625	94111773	+	IFI27	103	Tumor
14	Exon skipping	94111659	94111773	+	IFI27	103	Tumor
14	Mutually exclusive exon	94111659	94115942	+	IFI27	103	Tumor
14	Exon skipping	102208603	102209862	+	WDR20	103	Tumor
14	Exon skipping	103571623	103574170	+	AL139300.1	103	Tumor
14	Exon skipping	103729793	103729846	+	ZFYVE21	103	Tumor
14	Exon skipping	104755630	104755824	+	SIVA1	103	Tumor
14	Alternative 3' splice site	105487199	105487213	+	AL928654.3	103	Tumor
14	Exon skipping	20315618	20315485	-	CCNB1IP1	103	Tumor
14	Exon skipping	21024096	21024030	-	NDRG2	103	Tumor
14	Alternative 5' splice site	21231003	21230997	-	HNRNPC	103	Tumor
14	Intron retention	21499492	21499137	-	METTL3	103	Tumor
14	Exon skipping	22908380	22908333	-	RBM23	103	Tumor
14	Exon skipping	22909595	22909483	-	RBM23	103	Tumor
14	Exon skipping	22909595	22908333	-	RBM23	103	Tumor
14	Exon skipping	22905659	22905606	-	RBM23	103	Tumor
14	Exon skipping	24231737	24231652	-	NEDD8-MDP1	103	Tumor
14	Alternative 3' splice site	24271248	24271169	-	RABGGTA	103	Tumor
14	Exon skipping	24441795	24441009	-	SDR39U1	103	Tumor
14	Exon skipping	24441795	24441674	-	SDR39U1	103	Tumor
14	Exon skipping	34529475	34529358	-	EAPP	103	Tumor
14	Exon skipping	34608140	34608030	-	SNX6	103	Tumor
14	Alternative 5' splice site	34713508	34713397	-	CFL2	103	Tumor
14	Alternative 5' splice site	34713508	34713254	-	CFL2	103	Tumor
14	Alternative 5' splice site	34713397	34713254	-	CFL2	103	Tumor
14	Exon skipping	35116737	35116610	-	PPP2R3C	103	Tumor
14	Exon skipping	36308189	36308092	-	MBIP	103	Tumor
14	Alternative 5' splice site	50116080	50116069	-	VCPKMT	103	Tumor
14	Exon skipping	50112719	50112615	-	VCPKMT	103	Tumor
14	Alternative 3' splice site	53952229	53952176	-	BMP4	103	Tumor
14	Exon skipping	58424095	58424008	-	TIMM9	103	Tumor
14	Exon skipping	58411971	58411907	-	TIMM9	103	Tumor
14	Mutually exclusive exon	58424095	58411907	-	TIMM9	103	Tumor
14	Exon skipping	60652118	60651935	-	SIX1	103	Tumor
14	Exon skipping	67663190	67663029	-	VTI1B	103	Tumor
14	Exon skipping	67662535	67662477	-	VTI1B	103	Tumor
14	Exon skipping	67663190	67662477	-	VTI1B	103	Tumor
14	Exon skipping	73366981	73366897	-	NUMB	103	Tumor
14	Exon skipping	73316422	73316390	-	NUMB	103	Tumor
14	Exon skipping	74299675	74299548	-	ABCD4	103	Tumor
14	Exon skipping	75061762	75061684	-	ACYP1	103	Tumor
14	Exon skipping	92706653	92706483	-	LGMN	103	Tumor
14	Exon skipping	92704707	92704640	-	LGMN	103	Tumor
14	Exon skipping	92704707	92704640	-	LGMN	103	Tumor
14	Mutually exclusive exon	92706653	92704640	-	LGMN	103	Tumor
14	Exon skipping	92706653	92704640	-	LGMN	103	Tumor
14	Exon skipping	92706653	92706483	-	LGMN	103	Tumor
14	Exon skipping	101917947	101917831	-	ONT.7273	103	Tumor
14	Exon skipping	103520592	103520469	-	CKB	103	Tumor
14	Exon skipping	103520592	103520469	-	CKB	103	Tumor
15	Intron retention	24968082	24968795	+	SNRPN	103	Tumor
15	Exon skipping	34228429	34228589	+	EMC4	103	Tumor
15	Alternative 3' splice site	41350988	41351033	+	AC087721.2	103	Tumor
15	Alternative 3' splice site	41365402	41365405	+	AC087721.2	103	Tumor
15	Exon skipping	41375712	41375828	+	AC087721.2	103	Tumor
15	Exon skipping	43190055	43190151	+	CCNDBP1	103	Tumor
15	Alternative 5' splice site	44427692	44427772	+	CTDSPL2	103	Tumor
15	Mutually exclusive exon	63061198	63061788	+	TPM1	103	Tumor
15	Exon skipping	69453647	69453721	+	RPLP1	103	Tumor
15	Exon skipping	74897011	74897219	+	MPI	103	Tumor
15	Exon skipping	75028247	75028453	+	PPCDC	103	Tumor
15	Exon skipping	75338355	75338420	+	COMMD4	103	Tumor
15	Exon skipping	75339702	75339878	+	COMMD4	103	Tumor
15	Alternative 3' splice site	78542483	78542576	+	PSMA4	103	Tumor
15	Exon skipping	78542576	78542645	+	PSMA4	103	Tumor
15	Exon skipping	78542483	78542645	+	PSMA4	103	Tumor
15	Exon skipping	78544190	78544267	+	PSMA4	103	Tumor
15	Mutually exclusive exon	78542483	78544267	+	PSMA4	103	Tumor
15	Exon skipping	78546575	78546698	+	PSMA4	103	Tumor
15	Exon skipping	78884967	78885083	+	MORF4L1	103	Tumor
15	Exon skipping	80098416	80098578	+	ZFAND6	103	Tumor
15	Exon skipping	80098416	80098578	+	ZFAND6	103	Tumor
15	Exon skipping	80098416	80098578	+	ZFAND6	103	Tumor
15	Alternative 3' splice site	88472627	88472647	+	MRPS11	103	Tumor
15	Alternative 3' splice site	88475030	88475110	+	MRPS11	103	Tumor
15	Intron retention	90265876	90266288	+	AC091167.2	103	Tumor
15	Exon skipping	99276576	99276616	+	LRRC28	103	Tumor
15	Alternative 3' splice site	49137458	49137437	-	COPS2	103	Tumor
15	Exon skipping	52568902	52568848	-	ARPP19	103	Tumor
15	Exon skipping	60397338	60397258	-	ANXA2	103	Tumor
15	Exon skipping	64081151	64081102	-	CIAO2A	103	Tumor
15	Exon skipping	64376905	64376743	-	AC087632.1	103	Tumor
15	Exon skipping	66495419	66495330	-	SNAPC5	103	Tumor
15	Exon skipping	68205151	68205121	-	CLN6	103	Tumor
15	Exon skipping	68205151	68199541	-	CLN6	103	Tumor
15	Exon skipping	68199681	68199541	-	CLN6	103	Tumor
15	Mutually exclusive exon	72203188	72202454	-	PKM	103	Tumor
15	Exon skipping	74687179	74687091	-	EDC3	103	Tumor
15	Exon skipping	76295737	76295591	-	ETFA	103	Tumor
15	Alternative 3' splice site	78285724	78285339	-	WDR61	103	Tumor
15	Exon skipping	84646085	84645973	-	WDR73	103	Tumor
15	Exon skipping	84714866	84714731	-	SEC11A	103	Tumor
15	Exon skipping	84680832	84680713	-	SEC11A	103	Tumor
15	Exon skipping	101651773	101651696	-	TM2D3	103	Tumor
16	Exon skipping	1786757	1786955	+	NUBP2	103	Tumor
16	Alternative 5' splice site	1961258	1961291	+	NDUFB10	103	Tumor
16	Alternative 5' splice site	1961611	1961636	+	NDUFB10	103	Tumor
16	Alternative 3' splice site	2037826	2037859	+	SLC9A3R2	103	Tumor
16	Alternative 3' splice site	2206031	2206061	+	MLST8	103	Tumor
16	Alternative 5' splice site	3065655	3065687	+	IL32	103	Tumor
16	Intron retention	3067415	3067554	+	IL32	103	Tumor
16	Exon skipping	3067554	3067613	+	IL32	103	Tumor
16	Alternative 5' splice site	3067415	3067613	+	IL32	103	Tumor
16	Alternative 5' splice site	4434517	4434521	+	DNAJA3	103	Tumor
16	Exon skipping	4454811	4454927	+	DNAJA3	103	Tumor
16	Exon skipping	4483637	4483754	+	HMOX2	103	Tumor
16	Exon skipping	8635039	8635079	+	METTL22	103	Tumor
16	Exon skipping	8804767	8806407	+	PMM2	103	Tumor
16	Exon skipping	20915556	20915714	+	LYRM1	103	Tumor
16	Exon skipping	25125964	25126130	+	LCMT1	103	Tumor
16	Exon skipping	25151554	25161204	+	LCMT1	103	Tumor
16	Exon skipping	25174937	25175034	+	LCMT1	103	Tumor
16	Alternative 3' splice site	30081200	30081259	+	PPP4C	103	Tumor
16	Exon skipping	30081200	30081310	+	PPP4C	103	Tumor
16	Exon skipping	30081259	30081310	+	PPP4C	103	Tumor
16	Exon skipping	56626466	56626531	+	MT1M	103	Tumor
16	Exon skipping	58403098	58403335	+	GINS3	103	Tumor
16	Exon skipping	66558190	66558348	+	CKLF-CMTM1	103	Tumor
16	Alternative 3' splice site	66563072	66563122	+	CKLF-CMTM1	103	Tumor
16	Exon skipping	66563122	66563217	+	CKLF-CMTM1	103	Tumor
16	Exon skipping	66563122	66563217	+	CKLF-CMTM1	103	Tumor
16	Mutually exclusive exon	66558190	66563217	+	CKLF-CMTM1	103	Tumor
16	Exon skipping	66563072	66563217	+	CKLF-CMTM1	103	Tumor
16	Mutually exclusive exon	66558190	66563217	+	CKLF-CMTM1	103	Tumor
16	Exon skipping	66558190	66563217	+	CKLF-CMTM1	103	Tumor
16	Exon skipping	66558190	66558348	+	CKLF-CMTM1	103	Tumor
16	Alternative 5' splice site	67228631	67228657	+	TMEM208	103	Tumor
16	Alternative 5' splice site	67228836	67228881	+	TMEM208	103	Tumor
16	Alternative 3' splice site	69133458	69133512	+	UTP4	103	Tumor
16	Exon skipping	70550650	70550678	+	SF3B3	103	Tumor
16	Alternative 5' splice site	70556334	70556338	+	SF3B3	103	Tumor
16	Exon skipping	71923288	71923380	+	IST1	103	Tumor
16	Mutually exclusive exon	71923288	71924817	+	IST1	103	Tumor
16	Alternative 3' splice site	88858619	88858642	+	TRAPPC2L	103	Tumor
16	Alternative 3' splice site	89560940	89560946	+	RPL13	103	Tumor
16	Exon skipping	89689252	89689324	+	CDK10	103	Tumor
16	Exon skipping	89878461	89878627	+	TCF25	103	Tumor
16	Alternative 5' splice site	189968	189931	-	LUC7L	103	Tumor
16	Alternative 5' splice site	1771280	1771269	-	NME3	103	Tumor
16	Exon skipping	2264760	2264573	-	RNPS1	103	Tumor
16	Exon skipping	2775556	2775451	-	ELOB	103	Tumor
16	Intron retention	2771994	2771604	-	ELOB	103	Tumor
16	Exon skipping	3023530	3023474	-	HCFC1R1	103	Tumor
16	Alternative 3' splice site	3023412	3023361	-	HCFC1R1	103	Tumor
16	Exon skipping	3023361	3023233	-	HCFC1R1	103	Tumor
16	Exon skipping	3023530	3023233	-	HCFC1R1	103	Tumor
16	Exon skipping	3023412	3023233	-	HCFC1R1	103	Tumor
16	Exon skipping	4343616	4343483	-	CORO7-PAM16	103	Tumor
16	Alternative 3' splice site	4341672	4341504	-	CORO7-PAM16	103	Tumor
16	Alternative 3' splice site	4797861	4797840	-	ROGDI	103	Tumor
16	Alternative 3' splice site	4814647	4814629	-	GLYR1	103	Tumor
16	Exon skipping	15086454	15086365	-	RRN3	103	Tumor
16	Exon skipping	27268374	27268163	-	NSMCE1	103	Tumor
16	Exon skipping	27241889	27241799	-	NSMCE1	103	Tumor
16	Intron retention	28844230	28844101	-	TUFM	103	Tumor
16	Alternative 3' splice site	29447026	29446922	-	BOLA2-SMG1P6	103	Tumor
16	Exon skipping	31092866	31092783	-	AC135050.2	103	Tumor
16	Exon skipping	31093421	31093312	-	AC135050.2	103	Tumor
16	Exon skipping	31202203	31202147	-	PYCARD	103	Tumor
16	Intron retention	31493603	31493048	-	C16orf58	103	Tumor
16	Alternative 3' splice site	57439334	57439295	-	CIAPIN1	103	Tumor
16	Exon skipping	57431266	57431151	-	CIAPIN1	103	Tumor
16	Alternative 5' splice site	66818528	66818524	-	NAE1	103	Tumor
16	Exon skipping	67393037	67392947	-	TPPP3	103	Tumor
16	Intron retention	67830390	67830088	-	CENPT	103	Tumor
16	Exon skipping	69715077	69714964	-	NQO1	103	Tumor
16	Exon skipping	75644462	75644283	-	KARS	103	Tumor
16	Exon skipping	80997429	80997314	-	CMC2	103	Tumor
16	Exon skipping	80980879	80980770	-	CMC2	103	Tumor
16	Exon skipping	80981877	80981806	-	CMC2	103	Tumor
16	Exon skipping	80981877	80980770	-	CMC2	103	Tumor
16	Exon skipping	80981877	80981806	-	CMC2	103	Tumor
16	Exon skipping	80997429	80997314	-	CMC2	103	Tumor
16	Exon skipping	80997429	80981806	-	CMC2	103	Tumor
16	Exon skipping	80997429	80980770	-	CMC2	103	Tumor
16	Mutually exclusive exon	80997429	80981806	-	CMC2	103	Tumor
17	Exon skipping	1766903	1766994	+	SERPINF1	103	Tumor
17	Alternative 5' splice site	4819549	4819582	+	PLD2	103	Tumor
17	Alternative 3' splice site	4940873	4940923	+	RNF167	103	Tumor
17	Intron retention	4940726	4940873	+	RNF167	103	Tumor
17	Exon skipping	5488196	5488589	+	MIS12	103	Tumor
17	Alternative 5' splice site	6641100	6641152	+	TXNDC17	103	Tumor
17	Exon skipping	7013319	7013516	+	RNASEK-C17orf49	103	Tumor
17	Exon skipping	7256857	7257038	+	ELP5	103	Tumor
17	Intron retention	7258683	7259571	+	ELP5	103	Tumor
17	Intron retention	8289588	8289813	+	RANGRF	103	Tumor
17	Alternative 5' splice site	10705527	10705615	+	ADPRM	103	Tumor
17	Alternative 5' splice site	10705527	10705615	+	ADPRM	103	Tumor
17	Exon skipping	18865469	18865564	+	PRPSAP2	103	Tumor
17	Exon skipping	27307744	27307919	+	WSB1	103	Tumor
17	Intron retention	27307919	27309100	+	WSB1	103	Tumor
17	Alternative 3' splice site	27307744	27309100	+	WSB1	103	Tumor
17	Intron retention	27306882	27309100	+	WSB1	103	Tumor
17	Intron retention	27306882	27309100	+	WSB1	103	Tumor
17	Intron retention	27306882	27307744	+	WSB1	103	Tumor
17	Exon skipping	32931327	32931402	+	TMEM98	103	Tumor
17	Exon skipping	35670857	35670898	+	AP2B1	103	Tumor
17	Exon skipping	36486935	36486966	+	ZNHIT3	103	Tumor
17	Alternative 5' splice site	36578186	36578192	+	GGNBP2	103	Tumor
17	Exon skipping	38320618	38320767	+	MRPL45	103	Tumor
17	Alternative 3' splice site	42477639	42477660	+	ATP6V0A1	103	Tumor
17	Exon skipping	42568470	42568559	+	MLX	103	Tumor
17	Exon skipping	42999933	43000102	+	RPL27	103	Tumor
17	Exon skipping	44074969	44075087	+	G6PC3	103	Tumor
17	Intron retention	44189299	44189424	+	TMUB2	103	Tumor
17	Exon skipping	44189424	44189588	+	TMUB2	103	Tumor
17	Alternative 5' splice site	44189299	44189588	+	TMUB2	103	Tumor
17	Alternative 3' splice site	44849106	44849254	+	HIGD1B	103	Tumor
17	Exon skipping	44849254	44849388	+	HIGD1B	103	Tumor
17	Exon skipping	44849106	44849388	+	HIGD1B	103	Tumor
17	Alternative 3' splice site	50472369	50472428	+	ACSF2	103	Tumor
17	Exon skipping	50472428	50472579	+	ACSF2	103	Tumor
17	Exon skipping	50472369	50472579	+	ACSF2	103	Tumor
17	Exon skipping	51169937	51170049	+	NME1-NME2	103	Tumor
17	Alternative 5' splice site	56981230	56981235	+	SCPEP1	103	Tumor
17	Exon skipping	59834012	59834050	+	VMP1	103	Tumor
17	Alternative 3' splice site	63828119	63828138	+	PSMC5	103	Tumor
17	Intron retention	64146000	64146230	+	ONT.9649	103	Tumor
17	Exon skipping	73242244	73242351	+	C17orf80	103	Tumor
17	Alternative 3' splice site	75235100	75235116	+	NUP85	103	Tumor
17	Intron retention	75234788	75235100	+	NUP85	103	Tumor
17	Intron retention	75234788	75235116	+	NUP85	103	Tumor
17	Alternative 3' splice site	75262463	75262497	+	MRPS7	103	Tumor
17	Exon skipping	75690671	75691535	+	SAP30BP	103	Tumor
17	Exon skipping	75671816	75671863	+	SAP30BP	103	Tumor
17	Exon skipping	75671816	75691535	+	SAP30BP	103	Tumor
17	Exon skipping	75705611	75705693	+	SAP30BP	103	Tumor
17	Exon skipping	76729690	76729794	+	METTL23	103	Tumor
17	Exon skipping	76729690	76729794	+	METTL23	103	Tumor
17	Alternative 5' splice site	81891833	81891841	+	ANAPC11	103	Tumor
17	Exon skipping	81893552	81893614	+	ANAPC11	103	Tumor
17	Exon skipping	81893552	81893614	+	ANAPC11	103	Tumor
17	Alternative 3' splice site	82054498	82054510	+	GPS1	103	Tumor
17	Exon skipping	1369741	1369709	-	YWHAE	103	Tumor
17	Exon skipping	3664272	3664195	-	P2RX5-TAX1BP3	103	Tumor
17	Intron retention	3663641	3663565	-	P2RX5-TAX1BP3	103	Tumor
17	Exon skipping	3723383	3723288	-	ITGAE	103	Tumor
17	Alternative 5' splice site	5486069	5485863	-	DERL2	103	Tumor
17	Exon skipping	5481389	5481296	-	DERL2	103	Tumor
17	Alternative 3' splice site	5480543	5480459	-	DERL2	103	Tumor
17	Exon skipping	5477999	5477848	-	DERL2	103	Tumor
17	Exon skipping	6650078	6649982	-	MED31	103	Tumor
17	Alternative 5' splice site	7403658	7403627	-	TMEM256-PLSCR3	103	Tumor
17	Exon skipping	7627414	7627363	-	SAT2	103	Tumor
17	Exon skipping	7627044	7626943	-	SAT2	103	Tumor
17	Alternative 5' splice site	7626753	7626707	-	SAT2	103	Tumor
17	Mutually exclusive exon	7627044	7626753	-	SAT2	103	Tumor
17	Alternative 5' splice site	7857015	7856985	-	NAA38	103	Tumor
17	Exon skipping	7931576	7931506	-	TRAPPC1	103	Tumor
17	Exon skipping	8176026	8174520	-	TMEM107	103	Tumor
17	Exon skipping	8210249	8210177	-	AURKB	103	Tumor
17	Exon skipping	8623497	8623424	-	MYH10	103	Tumor
17	Exon skipping	9557528	9545172	-	STX8	103	Tumor
17	Exon skipping	9505162	9505038	-	STX8	103	Tumor
17	Exon skipping	15993778	15993757	-	ZSWIM7	103	Tumor
17	Intron retention	15978044	15977913	-	ZSWIM7	103	Tumor
17	Alternative 3' splice site	17276183	17276164	-	COPS3	103	Tumor
17	Alternative 3' splice site	17268045	17267977	-	COPS3	103	Tumor
17	Exon skipping	17260474	17260301	-	COPS3	103	Tumor
17	Exon skipping	17506301	17506227	-	PEMT	103	Tumor
17	Exon skipping	21211227	21210936	-	TMEM11	103	Tumor
17	Exon skipping	28332382	28332146	-	IFT20	103	Tumor
17	Alternative 3' splice site	28717425	28717291	-	RAB34	103	Tumor
17	Alternative 3' splice site	28716061	28716058	-	RAB34	103	Tumor
17	Exon skipping	28716058	28715993	-	RAB34	103	Tumor
17	Exon skipping	28716061	28715993	-	RAB34	103	Tumor
17	Alternative 5' splice site	28715219	28715195	-	RAB34	103	Tumor
17	Exon skipping	31866715	31866655	-	UTP6	103	Tumor
17	Exon skipping	35985795	35985748	-	CCL15-CCL14	103	Tumor
17	Exon skipping	35984452	35984338	-	CCL15-CCL14	103	Tumor
17	Exon skipping	35985795	35984338	-	CCL15-CCL14	103	Tumor
17	Exon skipping	41896649	41896620	-	ACLY	103	Tumor
17	Alternative 3' splice site	42348539	42348520	-	STAT3	103	Tumor
17	Exon skipping	44212454	44212344	-	UBTF	103	Tumor
17	Exon skipping	48077041	48076865	-	CBX1	103	Tumor
17	Intron retention	48071039	48070961	-	CBX1	103	Tumor
17	Exon skipping	49668078	49668027	-	SPOP	103	Tumor
17	Exon skipping	49636809	49636759	-	SPOP	103	Tumor
17	Mutually exclusive exon	49668078	49636759	-	SPOP	103	Tumor
17	Alternative 3' splice site	49706334	49706309	-	SLC35B1	103	Tumor
17	Exon skipping	59119495	59119319	-	SKA2	103	Tumor
17	Exon skipping	59131367	59131281	-	SKA2	103	Tumor
17	Exon skipping	59131367	59119319	-	SKA2	103	Tumor
17	Exon skipping	73212740	73212678	-	FAM104A	103	Tumor
17	Exon skipping	75042659	75042529	-	ATP5PD	103	Tumor
17	Alternative 5' splice site	82019641	82019510	-	CENPX	103	Tumor
17	Exon skipping	82019694	82019641	-	CENPX	103	Tumor
17	Exon skipping	82019694	82019510	-	CENPX	103	Tumor
17	Alternative 5' splice site	82019308	82019293	-	CENPX	103	Tumor
18	Exon skipping	9944924	9945058	+	VAPA	103	Tumor
18	Alternative 3' splice site	10534444	10534452	+	NAPG	103	Tumor
18	Exon skipping	13730627	13730755	+	RNMT	103	Tumor
18	Exon skipping	35291010	35291232	+	ONT.10653	103	Tumor
18	Exon skipping	36139419	36139613	+	ELP2	103	Tumor
18	Exon skipping	36138795	36139613	+	ELP2	103	Tumor
18	Exon skipping	36138795	36138872	+	ELP2	103	Tumor
18	Exon skipping	46118181	46122590	+	HAUS1	103	Tumor
18	Alternative 3' splice site	50984096	50984487	+	AC091551.1	103	Tumor
18	Alternative 5' splice site	74155207	74155224	+	TIMM21	103	Tumor
18	Alternative 3' splice site	74499882	74499937	+	CNDP2	103	Tumor
18	Exon skipping	11885043	11884879	-	MPPE1	103	Tumor
18	Exon skipping	26035923	26035831	-	SS18	103	Tumor
18	Alternative 5' splice site	36129114	36129101	-	SLC39A6	103	Tumor
18	Alternative 5' splice site	49491762	49491736	-	RPL17-C18orf32	103	Tumor
18	Exon skipping	49491833	49491736	-	RPL17-C18orf32	103	Tumor
18	Alternative 5' splice site	49491405	49491352	-	RPL17-C18orf32	103	Tumor
18	Exon skipping	49491445	49491405	-	RPL17-C18orf32	103	Tumor
18	Exon skipping	49491445	49491352	-	RPL17-C18orf32	103	Tumor
18	Alternative 5' splice site	49491532	49491517	-	RPL17-C18orf32	103	Tumor
18	Alternative 5' splice site	55232521	55232509	-	TCF4	103	Tumor
18	Exon skipping	68701790	68701745	-	TMX3	103	Tumor
18	Exon skipping	79986750	79986602	-	TXNL4A	103	Tumor
19	Alternative 3' splice site	1270867	1270928	+	C19orf24	103	Tumor
19	Intron retention	1272051	1272427	+	C19orf24	103	Tumor
19	Exon skipping	1273489	1273715	+	C19orf24	103	Tumor
19	Exon skipping	3456550	3456635	+	NFIC	103	Tumor
19	Exon skipping	7631232	7631321	+	PET100	103	Tumor
19	Intron retention	8321703	8321953	+	RPS28	103	Tumor
19	Intron retention	8465362	8465480	+	HNRNPM	103	Tumor
19	Exon skipping	8483158	8483211	+	HNRNPM	103	Tumor
19	Exon skipping	9626784	9626860	+	ONT.11086	103	Tumor
19	Intron retention	10712299	10712553	+	QTRT1	103	Tumor
19	Alternative 5' splice site	11447597	11447618	+	PRKCSH	103	Tumor
19	Alternative 3' splice site	11447693	11447723	+	PRKCSH	103	Tumor
19	Intron retention	12948813	12949275	+	RAD23A	103	Tumor
19	Alternative 3' splice site	14563174	14563206	+	TECR	103	Tumor
19	Exon skipping	16190520	16190573	+	FAM32A	103	Tumor
19	Alternative 3' splice site	17268756	17268794	+	BABAM1	103	Tumor
19	Exon skipping	17273904	17275825	+	BABAM1	103	Tumor
19	Alternative 5' splice site	17861472	17861563	+	RPL18A	103	Tumor
19	Alternative 3' splice site	18920580	18920651	+	DDX49	103	Tumor
19	Alternative 3' splice site	19196963	19196966	+	RFXANK	103	Tumor
19	Exon skipping	19197186	19197251	+	RFXANK	103	Tumor
19	Exon skipping	19200819	19200893	+	RFXANK	103	Tumor
19	Alternative 3' splice site	35745835	35745873	+	AD000671.1	103	Tumor
19	Alternative 5' splice site	35746828	35746852	+	AD000671.1	103	Tumor
19	Alternative 5' splice site	35746758	35746852	+	AD000671.1	103	Tumor
19	Alternative 5' splice site	35746759	35746852	+	AD000671.1	103	Tumor
19	Alternative 5' splice site	35746758	35746828	+	AD000671.1	103	Tumor
19	Alternative 5' splice site	35746759	35746828	+	AD000671.1	103	Tumor
19	Alternative 5' splice site	35746758	35746759	+	AD000671.1	103	Tumor
19	Intron retention	35746852	35746911	+	AD000671.1	103	Tumor
19	Intron retention	35746828	35746911	+	AD000671.1	103	Tumor
19	Intron retention	35746758	35746911	+	AD000671.1	103	Tumor
19	Intron retention	35746759	35746911	+	AD000671.1	103	Tumor
19	Intron retention	35746523	35746708	+	AD000671.1	103	Tumor
19	Intron retention	35746523	35746911	+	AD000671.1	103	Tumor
19	Intron retention	35746523	35746911	+	AD000671.1	103	Tumor
19	Intron retention	35746523	35746911	+	AD000671.1	103	Tumor
19	Intron retention	35746523	35746911	+	AD000671.1	103	Tumor
19	Exon skipping	36225954	36226073	+	ZNF146	103	Tumor
19	Exon skipping	38283627	38283797	+	SPINT2	103	Tumor
19	Exon skipping	38632601	38632678	+	EIF3K	103	Tumor
19	Intron retention	39980146	39980286	+	PSMC4	103	Tumor
19	Alternative 3' splice site	40365553	40365718	+	PLD3	103	Tumor
19	Alternative 3' splice site	40365662	40365718	+	PLD3	103	Tumor
19	Alternative 3' splice site	40365553	40365662	+	PLD3	103	Tumor
19	Exon skipping	40365718	40365930	+	PLD3	103	Tumor
19	Exon skipping	40365553	40365930	+	PLD3	103	Tumor
19	Exon skipping	40365662	40365930	+	PLD3	103	Tumor
19	Alternative 3' splice site	40366384	40366419	+	PLD3	103	Tumor
19	Exon skipping	48325991	48326053	+	EMP3	103	Tumor
19	Exon skipping	48327521	48327623	+	EMP3	103	Tumor
19	Exon skipping	48326830	48327623	+	EMP3	103	Tumor
19	Exon skipping	48325991	48327623	+	EMP3	103	Tumor
19	Exon skipping	48326830	48326922	+	EMP3	103	Tumor
19	Alternative 3' splice site	48961483	48961532	+	BAX	103	Tumor
19	Exon skipping	49513882	49514133	+	FCGRT	103	Tumor
19	Exon skipping	49514211	49514486	+	FCGRT	103	Tumor
19	Exon skipping	49514211	49514486	+	FCGRT	103	Tumor
19	Mutually exclusive exon	49513882	49514486	+	FCGRT	103	Tumor
19	Exon skipping	49513882	49514486	+	FCGRT	103	Tumor
19	Exon skipping	49513882	49514133	+	FCGRT	103	Tumor
19	Alternative 5' splice site	49680238	49680253	+	PRMT1	103	Tumor
19	Exon skipping	49680136	49680238	+	PRMT1	103	Tumor
19	Exon skipping	49680136	49680253	+	PRMT1	103	Tumor
19	Exon skipping	49679872	49679925	+	PRMT1	103	Tumor
19	Exon skipping	49679872	49680238	+	PRMT1	103	Tumor
19	Exon skipping	49679872	49680253	+	PRMT1	103	Tumor
19	Exon skipping	54106353	54106446	+	NDUFA3	103	Tumor
19	Exon skipping	54105934	54106011	+	NDUFA3	103	Tumor
19	Exon skipping	54105934	54106446	+	NDUFA3	103	Tumor
19	Exon skipping	54206553	54206724	+	RPS9	103	Tumor
19	Exon skipping	54206276	54206462	+	RPS9	103	Tumor
19	Exon skipping	54206276	54206724	+	RPS9	103	Tumor
19	Exon skipping	58059969	58060035	+	ZNF135	103	Tumor
19	Alternative 3' splice site	58392976	58392989	+	RPS5	103	Tumor
19	Exon skipping	1094078	1093904	-	POLR2E	103	Tumor
19	Exon skipping	8305156	8305031	-	CD320	103	Tumor
19	Exon skipping	8304088	8303855	-	CD320	103	Tumor
19	Exon skipping	8305156	8303855	-	CD320	103	Tumor
19	Exon skipping	10180234	10180187	-	DNMT1	103	Tumor
19	Exon skipping	10353098	10351052	-	TYK2	103	Tumor
19	Intron retention	10395435	10395343	-	CDC37	103	Tumor
19	Alternative 3' splice site	11345737	11345628	-	RAB3D	103	Tumor
19	Exon skipping	11519193	11519075	-	ECSIT	103	Tumor
19	Exon skipping	11514221	11513056	-	ECSIT	103	Tumor
19	Mutually exclusive exon	11519193	11513056	-	ECSIT	103	Tumor
19	Exon skipping	11555253	11555174	-	ELOF1	103	Tumor
19	Alternative 5' splice site	12680196	12680161	-	AC010422.8	103	Tumor
19	Exon skipping	12677211	12677108	-	AC010422.8	103	Tumor
19	Exon skipping	12677396	12677291	-	AC010422.8	103	Tumor
19	Exon skipping	12677396	12677108	-	AC010422.8	103	Tumor
19	Alternative 3' splice site	12676142	12676105	-	AC010422.8	103	Tumor
19	Intron retention	13105487	13105396	-	TRMT1	103	Tumor
19	Alternative 5' splice site	14410548	14410421	-	DDX39A	103	Tumor
19	Exon skipping	14410605	14410548	-	DDX39A	103	Tumor
19	Exon skipping	14410605	14410421	-	DDX39A	103	Tumor
19	Intron retention	14409536	14409447	-	DDX39A	103	Tumor
19	Exon skipping	16654125	16654035	-	AC008764.4	103	Tumor
19	Alternative 5' splice site	16647120	16647096	-	AC008764.4	103	Tumor
19	Intron retention	18436973	18436877	-	ISYNA1	103	Tumor
19	Alternative 3' splice site	18903423	18903384	-	COPE	103	Tumor
19	Alternative 3' splice site	18899726	18899709	-	COPE	103	Tumor
19	Exon skipping	19202575	19202470	-	NR2C2AP	103	Tumor
19	Alternative 5' splice site	35510379	35510371	-	DMKN	103	Tumor
19	Exon skipping	35509961	35509911	-	DMKN	103	Tumor
19	Exon skipping	35509961	35505939	-	DMKN	103	Tumor
19	Exon skipping	35505986	35505939	-	DMKN	103	Tumor
19	Alternative 3' splice site	35745212	35745187	-	AD000671.2	103	Tumor
19	Alternative 3' splice site	35744738	35744692	-	AD000671.2	103	Tumor
19	Exon skipping	35744738	35744626	-	AD000671.2	103	Tumor
19	Exon skipping	35744692	35744626	-	AD000671.2	103	Tumor
19	Exon skipping	35743345	35743155	-	AD000671.2	103	Tumor
19	Exon skipping	38898425	38898379	-	SIRT2	103	Tumor
19	Alternative 5' splice site	39435658	39435607	-	RPS16	103	Tumor
19	Alternative 5' splice site	39840727	39840617	-	FBL	103	Tumor
19	Alternative 5' splice site	39840689	39840617	-	FBL	103	Tumor
19	Alternative 5' splice site	39840727	39840689	-	FBL	103	Tumor
19	Alternative 5' splice site	40458174	40458155	-	BLVRB	103	Tumor
19	Exon skipping	41436472	41436392	-	DMAC2	103	Tumor
19	Exon skipping	41433434	41433272	-	DMAC2	103	Tumor
19	Exon skipping	43526349	43526201	-	ETHE1	103	Tumor
19	Alternative 5' splice site	45178135	45178093	-	TRAPPC6A	103	Tumor
19	Exon skipping	45165194	45165127	-	TRAPPC6A	103	Tumor
19	Exon skipping	45414034	45413963	-	ERCC1	103	Tumor
19	Exon skipping	45414960	45413677	-	ERCC1	103	Tumor
19	Exon skipping	45414960	45413677	-	ERCC1	103	Tumor
19	Exon skipping	46846142	46845993	-	AP2S1	103	Tumor
19	Alternative 3' splice site	46839620	46839578	-	AP2S1	103	Tumor
19	Exon skipping	46839578	46839465	-	AP2S1	103	Tumor
19	Exon skipping	46839620	46839465	-	AP2S1	103	Tumor
19	Mutually exclusive exon	46846142	46839465	-	AP2S1	103	Tumor
19	Exon skipping	48807074	48806517	-	BCAT2	103	Tumor
19	Exon skipping	48813552	48813456	-	HSD17B14	103	Tumor
19	Alternative 3' splice site	49450939	49450848	-	PIH1D1	103	Tumor
19	Alternative 3' splice site	50475503	50475455	-	FAM71E1	103	Tumor
19	Alternative 5' splice site	50799294	50799272	-	C19orf48	103	Tumor
19	Exon skipping	50799357	50799272	-	C19orf48	103	Tumor
19	Exon skipping	50799357	50799294	-	C19orf48	103	Tumor
19	Exon skipping	50997884	50997751	-	KLK8	103	Tumor
19	Exon skipping	57944060	57943934	-	ZNF256	103	Tumor
2	Exon skipping	272037	272065	+	ACP1	103	Tumor
2	Mutually exclusive exon	272037	272305	+	ACP1	103	Tumor
2	Alternative 3' splice site	3575557	3575592	+	RPS7	103	Tumor
2	Exon skipping	9475987	9476039	+	IAH1	103	Tumor
2	Alternative 3' splice site	26254413	26254430	+	HADHB	103	Tumor
2	Exon skipping	26269953	26269997	+	HADHB	103	Tumor
2	Exon skipping	26284117	26284204	+	HADHB	103	Tumor
2	Exon skipping	27774424	27774530	+	MRPL33	103	Tumor
2	Exon skipping	28310082	28310153	+	BABAM2	103	Tumor
2	Mutually exclusive exon	28310082	28327447	+	BABAM2	103	Tumor
2	Exon skipping	28327274	28327447	+	BABAM2	103	Tumor
2	Exon skipping	30148245	30148541	+	YPEL5	103	Tumor
2	Exon skipping	30148245	30155910	+	YPEL5	103	Tumor
2	Exon skipping	30155850	30155910	+	YPEL5	103	Tumor
2	Alternative 3' splice site	33257284	33257443	+	LTBP1	103	Tumor
2	Exon skipping	37352789	37352935	+	QPCT	103	Tumor
2	Alternative 3' splice site	42704194	42704197	+	MTA3	103	Tumor
2	Alternative 3' splice site	43795887	43795890	+	DYNC2LI1	103	Tumor
2	Exon skipping	53808299	53808460	+	ERLEC1	103	Tumor
2	Exon skipping	61157862	61158012	+	C2orf74	103	Tumor
2	Exon skipping	61162842	61162959	+	C2orf74	103	Tumor
2	Exon skipping	61157862	61162959	+	C2orf74	103	Tumor
2	Exon skipping	63842539	63842599	+	UGP2	103	Tumor
2	Exon skipping	71070502	71070586	+	NAGK	103	Tumor
2	Alternative 3' splice site	73220051	73220070	+	SMYD5	103	Tumor
2	Exon skipping	73829405	73829510	+	STAMBP	103	Tumor
2	Exon skipping	73938910	73939022	+	DGUOK	103	Tumor
2	Exon skipping	73957125	73957240	+	DGUOK	103	Tumor
2	Exon skipping	73950585	73957240	+	DGUOK	103	Tumor
2	Exon skipping	73950585	73950732	+	DGUOK	103	Tumor
2	Exon skipping	73946719	73946906	+	DGUOK	103	Tumor
2	Exon skipping	73938910	73946906	+	DGUOK	103	Tumor
2	Exon skipping	73946719	73957240	+	DGUOK	103	Tumor
2	Exon skipping	73938910	73957240	+	DGUOK	103	Tumor
2	Exon skipping	73946719	73950732	+	DGUOK	103	Tumor
2	Exon skipping	74201382	74201479	+	MTHFD2	103	Tumor
2	Exon skipping	74201382	74205889	+	MTHFD2	103	Tumor
2	Exon skipping	74205705	74205889	+	MTHFD2	103	Tumor
2	Alternative 3' splice site	74422120	74422153	+	WDR54	103	Tumor
2	Exon skipping	74422153	74422375	+	WDR54	103	Tumor
2	Exon skipping	74422120	74422375	+	WDR54	103	Tumor
2	Exon skipping	74458997	74459098	+	INO80B-WBP1	103	Tumor
2	Alternative 3' splice site	85596727	85596822	+	RNF181	103	Tumor
2	Alternative 3' splice site	85596727	85596857	+	RNF181	103	Tumor
2	Alternative 3' splice site	85596822	85596857	+	RNF181	103	Tumor
2	Exon skipping	85596727	85596931	+	RNF181	103	Tumor
2	Exon skipping	85596822	85596931	+	RNF181	103	Tumor
2	Exon skipping	85596857	85596931	+	RNF181	103	Tumor
2	Alternative 3' splice site	85596953	85597104	+	RNF181	103	Tumor
2	Exon skipping	95405277	95405402	+	FAHD2A	103	Tumor
2	Alternative 3' splice site	101859643	101859736	+	MAP4K4	103	Tumor
2	Alternative 3' splice site	101866428	101866431	+	MAP4K4	103	Tumor
2	Alternative 5' splice site	101867309	101867318	+	MAP4K4	103	Tumor
2	Exon skipping	101871494	101871685	+	MAP4K4	103	Tumor
2	Exon skipping	113439020	113439117	+	CBWD2	103	Tumor
2	Exon skipping	118096419	118096800	+	INSIG2	103	Tumor
2	Exon skipping	119367559	119367644	+	DBI	103	Tumor
2	Alternative 3' splice site	120278615	120278618	+	RALB	103	Tumor
2	Exon skipping	126690255	126690311	+	GYPC	103	Tumor
2	Exon skipping	137967097	137967386	+	HNMT	103	Tumor
2	Alternative 5' splice site	159712606	159712661	+	MARCHF7	103	Tumor
2	Alternative 5' splice site	159712606	159712661	+	MARCHF7	103	Tumor
2	Exon skipping	171541585	171541793	+	CYBRD1	103	Tumor
2	Exon skipping	171946708	171946783	+	HAT1	103	Tumor
2	Alternative 3' splice site	189665376	189665422	+	ASNSD1	103	Tumor
2	Exon skipping	197523624	197523686	+	HSPE1-MOB4	103	Tumor
2	Alternative 3' splice site	200891918	200891969	+	NIF3L1	103	Tumor
2	Exon skipping	203411285	203411371	+	ABI2	103	Tumor
2	Alternative 3' splice site	206159913	206159959	+	EEF1B2	103	Tumor
2	Alternative 5' splice site	206765654	206765747	+	FASTKD2	103	Tumor
2	Exon skipping	218660037	218660166	+	BCS1L	103	Tumor
2	Exon skipping	227329606	227329783	+	MFF	103	Tumor
2	Exon skipping	227328678	227329783	+	MFF	103	Tumor
2	Exon skipping	227328678	227328789	+	MFF	103	Tumor
2	Exon skipping	227342745	227342819	+	MFF	103	Tumor
2	Exon skipping	227347226	227347384	+	MFF	103	Tumor
2	Exon skipping	227342745	227347384	+	MFF	103	Tumor
2	Exon skipping	227347226	227352573	+	MFF	103	Tumor
2	Exon skipping	227352514	227352573	+	MFF	103	Tumor
2	Exon skipping	227342745	227352573	+	MFF	103	Tumor
2	Exon skipping	230417591	230417665	+	SP100	103	Tumor
2	Exon skipping	232557884	232558018	+	EIF4E2	103	Tumor
2	Exon skipping	233273721	233273777	+	ATG16L1	103	Tumor
2	Exon skipping	241317499	241317599	+	SEPTIN2	103	Tumor
2	Alternative 5' splice site	241711488	241711492	+	ING5	103	Tumor
2	Exon skipping	224920	224864	-	SH3YL1	103	Tumor
2	Exon skipping	286203	286123	-	ALKAL2	103	Tumor
2	Exon skipping	24074194	24074076	-	SF3B6	103	Tumor
2	Alternative 3' splice site	27313109	27313074	-	MPV17	103	Tumor
2	Exon skipping	27313074	27312994	-	MPV17	103	Tumor
2	Exon skipping	27313109	27312994	-	MPV17	103	Tumor
2	Exon skipping	32023808	32023677	-	DPY30	103	Tumor
2	Exon skipping	37317179	37316237	-	PRKD3	103	Tumor
2	Alternative 5' splice site	38749240	38748898	-	SRSF7	103	Tumor
2	Exon skipping	38749346	38748898	-	SRSF7	103	Tumor
2	Exon skipping	38749346	38749240	-	SRSF7	103	Tumor
2	Intron retention	38748898	38748653	-	SRSF7	103	Tumor
2	Intron retention	38749240	38748653	-	SRSF7	103	Tumor
2	Alternative 3' splice site	38749346	38748653	-	SRSF7	103	Tumor
2	Intron retention	38749529	38748653	-	SRSF7	103	Tumor
2	Intron retention	38749529	38748653	-	SRSF7	103	Tumor
2	Intron retention	38749529	38748653	-	SRSF7	103	Tumor
2	Intron retention	38749529	38749346	-	SRSF7	103	Tumor
2	Exon skipping	38746179	38746144	-	SRSF7	103	Tumor
2	Exon skipping	42353343	42353212	-	COX7A2L	103	Tumor
2	Exon skipping	47172459	47172414	-	AC073283.3	103	Tumor
2	Exon skipping	53765585	53765377	-	ASB3	103	Tumor
2	Exon skipping	55599039	55598416	-	PPP4R3B	103	Tumor
2	Exon skipping	55922939	55922899	-	EFEMP1	103	Tumor
2	Exon skipping	58232112	58221942	-	FANCL	103	Tumor
2	Alternative 5' splice site	58198594	58198579	-	FANCL	103	Tumor
2	Exon skipping	68053137	68053061	-	C1D	103	Tumor
2	Exon skipping	68053137	68053061	-	C1D	103	Tumor
2	Alternative 5' splice site	68062958	68062945	-	C1D	103	Tumor
2	Alternative 5' splice site	69437361	69437271	-	NFU1	103	Tumor
2	Exon skipping	69423717	69423582	-	NFU1	103	Tumor
2	Exon skipping	70229091	70229059	-	TIA1	103	Tumor
2	Alternative 5' splice site	71130180	71129717	-	MCEE	103	Tumor
2	Exon skipping	73732700	73732584	-	TPRKB	103	Tumor
2	Exon skipping	73767207	73767161	-	DUSP11	103	Tumor
2	Exon skipping	74142360	74142272	-	BOLA3	103	Tumor
2	Exon skipping	74472470	74472358	-	CCDC142	103	Tumor
2	Alternative 3' splice site	84443400	84443386	-	SUCLG1	103	Tumor
2	Exon skipping	85560985	85560815	-	GGCX	103	Tumor
2	Alternative 3' splice site	86171345	86171312	-	IMMT	103	Tumor
2	Alternative 3' splice site	88034292	88034231	-	KRCC1	103	Tumor
2	Exon skipping	97091988	97091863	-	FAHD2B	103	Tumor
2	Exon skipping	99173502	99173414	-	MITD1	103	Tumor
2	Intron retention	99169550	99169470	-	MITD1	103	Tumor
2	Exon skipping	119321204	119321154	-	C2orf76	103	Tumor
2	Exon skipping	152679109	152679056	-	PRPF40A	103	Tumor
2	Exon skipping	178473142	178473029	-	FKBP7	103	Tumor
2	Exon skipping	178477213	178477062	-	FKBP7	103	Tumor
2	Exon skipping	178477213	178473029	-	FKBP7	103	Tumor
2	Exon skipping	178469785	178469652	-	FKBP7	103	Tumor
2	Exon skipping	178473142	178469652	-	FKBP7	103	Tumor
2	Mutually exclusive exon	178477213	178469652	-	FKBP7	103	Tumor
2	Exon skipping	189783123	189783014	-	ORMDL1	103	Tumor
2	Exon skipping	197418951	197418896	-	SF3B1	103	Tumor
2	Intron retention	197420428	197418588	-	SF3B1	103	Tumor
2	Intron retention	197420428	197418588	-	SF3B1	103	Tumor
2	Exon skipping	200860215	200860125	-	CLK1	103	Tumor
2	Intron retention	200861238	200859746	-	CLK1	103	Tumor
2	Intron retention	200861238	200859746	-	CLK1	103	Tumor
2	Exon skipping	200882435	200882342	-	PPIL3	103	Tumor
2	Mutually exclusive exon	200885367	200882342	-	PPIL3	103	Tumor
2	Exon skipping	200885367	200885262	-	PPIL3	103	Tumor
2	Exon skipping	202220106	202220032	-	SUMO1	103	Tumor
2	Exon skipping	215393203	215392931	-	FN1	103	Tumor
2	Exon skipping	215381080	215380811	-	FN1	103	Tumor
2	Exon skipping	215372375	215372109	-	FN1	103	Tumor
2	Intron retention	215372109	215372015	-	FN1	103	Tumor
2	Alternative 3' splice site	215372375	215372015	-	FN1	103	Tumor
2	Intron retention	218265831	218265682	-	AAMP	103	Tumor
2	Exon skipping	218285938	218285763	-	TMBIM1	103	Tumor
2	Exon skipping	222646996	222646801	-	FARSB	103	Tumor
2	Exon skipping	231737292	231737187	-	PDE6D	103	Tumor
2	Exon skipping	241680319	241680229	-	DTYMK	103	Tumor
2	Alternative 3' splice site	241678649	241678577	-	DTYMK	103	Tumor
20	Alternative 3' splice site	349236	349249	+	NRSN2	103	Tumor
20	Exon skipping	349638	349832	+	NRSN2	103	Tumor
20	Exon skipping	1127426	1127508	+	PSMF1	103	Tumor
20	Alternative 5' splice site	1164476	1164492	+	PSMF1	103	Tumor
20	Exon skipping	3213319	3213383	+	ITPA	103	Tumor
20	Mutually exclusive exon	3213169	3213383	+	ITPA	103	Tumor
20	Exon skipping	3221420	3221466	+	ITPA	103	Tumor
20	Exon skipping	13814418	13814515	+	NDUFAF5	103	Tumor
20	Alternative 3' splice site	18305668	18305681	+	ZNF133	103	Tumor
20	Exon skipping	20022456	20025767	+	NAA20	103	Tumor
20	Exon skipping	21326279	21326406	+	XRN2	103	Tumor
20	Exon skipping	34519420	34519498	+	DYNLRB1	103	Tumor
20	Exon skipping	37297347	37297534	+	MANBAL	103	Tumor
20	Exon skipping	37298763	37298879	+	MANBAL	103	Tumor
20	Exon skipping	37297347	37298879	+	MANBAL	103	Tumor
20	Exon skipping	43618241	43618353	+	IFT52	103	Tumor
20	Exon skipping	44887648	44887742	+	YWHAB	103	Tumor
20	Exon skipping	45416517	45418979	+	PIGT	103	Tumor
20	Exon skipping	45814384	45814470	+	UBE2C	103	Tumor
20	Mutually exclusive exon	45815390	45815745	+	UBE2C	103	Tumor
20	Exon skipping	45944245	45944320	+	PCIF1	103	Tumor
20	Exon skipping	46123126	46126701	+	CD40	103	Tumor
20	Exon skipping	49941561	49941711	+	RNF114	103	Tumor
20	Exon skipping	56516935	56516989	+	RTF2	103	Tumor
20	Exon skipping	58898941	58898985	+	GNAS	103	Tumor
20	Alternative 5' splice site	58993675	58993764	+	NELFCD	103	Tumor
20	Exon skipping	62387843	62387914	+	RPS21	103	Tumor
20	Exon skipping	63875816	63875875	+	TPD52L2	103	Tumor
20	Exon skipping	289676	289559	-	C20orf96	103	Tumor
20	Alternative 3' splice site	1455132	1455037	-	NSFL1C	103	Tumor
20	Alternative 5' splice site	2658759	2658686	-	IDH3B	103	Tumor
20	Exon skipping	5111605	5111500	-	TMEM230	103	Tumor
20	Alternative 5' splice site	5112961	5112743	-	TMEM230	103	Tumor
20	Alternative 3' splice site	5106310	5106222	-	TMEM230	103	Tumor
20	Exon skipping	5106310	5106188	-	TMEM230	103	Tumor
20	Exon skipping	5106222	5106188	-	TMEM230	103	Tumor
20	Exon skipping	10413931	10412530	-	MKKS	103	Tumor
20	Exon skipping	17680075	17679999	-	RRBP1	103	Tumor
20	Exon skipping	17968457	17968375	-	SNX5	103	Tumor
20	Exon skipping	24969084	24968892	-	APMAP	103	Tumor
20	Exon skipping	28601756	28601657	-	ONT.14535	103	Tumor
20	Exon skipping	28583946	28583870	-	ONT.14535	103	Tumor
20	Exon skipping	34093731	34093675	-	EIF2S2	103	Tumor
20	Intron retention	34942931	34942627	-	GSS	103	Tumor
20	Alternative 5' splice site	35664802	35664760	-	CPNE1	103	Tumor
20	Exon skipping	35632234	35632163	-	CPNE1	103	Tumor
20	Exon skipping	35740597	35740525	-	RBM39	103	Tumor
20	Intron retention	35740525	35739017	-	RBM39	103	Tumor
20	Alternative 3' splice site	35740597	35739017	-	RBM39	103	Tumor
20	Alternative 3' splice site	35709274	35709256	-	RBM39	103	Tumor
20	Exon skipping	45855292	45855159	-	ACOT8	103	Tumor
20	Alternative 3' splice site	45843772	45843721	-	ACOT8	103	Tumor
20	Exon skipping	50096820	50096672	-	TMEM189-UBE2V1	103	Tumor
20	Exon skipping	50945762	50945737	-	DPM1	103	Tumor
20	Alternative 3' splice site	50942142	50942126	-	DPM1	103	Tumor
20	Alternative 5' splice site	50941129	50941105	-	DPM1	103	Tumor
20	Exon skipping	50941209	50941105	-	DPM1	103	Tumor
20	Exon skipping	50941209	50941129	-	DPM1	103	Tumor
20	Exon skipping	50940933	50940865	-	DPM1	103	Tumor
20	Exon skipping	50941209	50940865	-	DPM1	103	Tumor
20	Exon skipping	50941209	50940865	-	DPM1	103	Tumor
21	Intron retention	29008307	29008395	+	ONT.14770	103	Tumor
21	Exon skipping	39393166	39393280	+	WRB-SH3BGR	103	Tumor
21	Exon skipping	42731770	42731949	+	PDE9A	103	Tumor
21	Exon skipping	42903182	42904276	+	NDUFV3	103	Tumor
21	Exon skipping	42896927	42897047	+	NDUFV3	103	Tumor
21	Exon skipping	42896927	42904276	+	NDUFV3	103	Tumor
21	Exon skipping	46636439	46636547	+	PRMT2	103	Tumor
21	Intron retention	46658920	46660833	+	PRMT2	103	Tumor
21	Exon skipping	25734375	25734333	-	ATP5PF	103	Tumor
21	Exon skipping	29008307	29008240	-	RWDD2B	103	Tumor
21	Exon skipping	37072310	37072145	-	PIGP	103	Tumor
21	Exon skipping	39179986	39179924	-	PSMG1	103	Tumor
21	Exon skipping	43774759	43774658	-	CSTB	103	Tumor
21	Exon skipping	46138923	46138880	-	FTCD	103	Tumor
21	Alternative 3' splice site	46137073	46137053	-	FTCD	103	Tumor
21	Alternative 5' splice site	46136985	46136915	-	FTCD	103	Tumor
21	Intron retention	46136915	46136494	-	FTCD	103	Tumor
21	Intron retention	46136985	46136494	-	FTCD	103	Tumor
22	Exon skipping	19482690	19482827	+	CDC45	103	Tumor
22	Alternative 3' splice site	19964110	19964168	+	COMT	103	Tumor
22	Exon skipping	24567984	24568176	+	SNRPD3	103	Tumor
22	Alternative 3' splice site	29291562	29291565	+	EWSR1	103	Tumor
22	Exon skipping	31403029	31403204	+	DRG1	103	Tumor
22	Exon skipping	31421308	31421399	+	DRG1	103	Tumor
22	Exon skipping	35262323	35262421	+	HMGXB4	103	Tumor
22	Exon skipping	35263982	35264096	+	HMGXB4	103	Tumor
22	Exon skipping	37678483	37678654	+	LGALS1	103	Tumor
22	Alternative 5' splice site	37806372	37806727	+	H1F0	103	Tumor
22	Exon skipping	37855565	37855644	+	EIF3L	103	Tumor
22	Exon skipping	37886765	37886845	+	EIF3L	103	Tumor
22	Alternative 5' splice site	37956842	37956901	+	POLR2F	103	Tumor
22	Alternative 5' splice site	40361635	40361666	+	AL022238.4	103	Tumor
22	Exon skipping	40361273	40363071	+	AL022238.4	103	Tumor
22	Exon skipping	40361273	40363071	+	AL022238.4	103	Tumor
22	Exon skipping	40364880	40365056	+	AL022238.4	103	Tumor
22	Alternative 3' splice site	40860674	40860678	+	XPNPEP3	103	Tumor
22	Exon skipping	40860674	40860793	+	XPNPEP3	103	Tumor
22	Exon skipping	40860678	40860793	+	XPNPEP3	103	Tumor
22	Exon skipping	40955287	40955446	+	RBX1	103	Tumor
22	Exon skipping	40953555	40953633	+	RBX1	103	Tumor
22	Exon skipping	40953555	40955446	+	RBX1	103	Tumor
22	Exon skipping	40967799	40967884	+	RBX1	103	Tumor
22	Alternative 5' splice site	42079905	42079954	+	SMDT1	103	Tumor
22	Exon skipping	43159210	43159420	+	TSPO	103	Tumor
22	Exon skipping	46343262	46343368	+	TRMU	103	Tumor
22	Alternative 3' splice site	46350291	46350350	+	TRMU	103	Tumor
22	Exon skipping	17619526	17619461	-	ATP6V1E1	103	Tumor
22	Exon skipping	17750174	17743803	-	BID	103	Tumor
22	Exon skipping	19475602	19475068	-	UFD1	103	Tumor
22	Alternative 3' splice site	22556930	22556909	-	PRAME	103	Tumor
22	Intron retention	22557545	22556930	-	PRAME	103	Tumor
22	Intron retention	22557545	22556909	-	PRAME	103	Tumor
22	Exon skipping	22556930	22556812	-	PRAME	103	Tumor
22	Exon skipping	22556909	22556812	-	PRAME	103	Tumor
22	Exon skipping	29550843	29550728	-	THOC5	103	Tumor
22	Exon skipping	30286376	30286263	-	AC004997.1	103	Tumor
22	Alternative 3' splice site	35781746	35781743	-	RBFOX2	103	Tumor
22	Alternative 3' splice site	35760032	35760020	-	RBFOX2	103	Tumor
22	Exon skipping	35756144	35756105	-	RBFOX2	103	Tumor
22	Alternative 3' splice site	36480837	36480787	-	TXN2	103	Tumor
22	Alternative 3' splice site	36480787	36480748	-	TXN2	103	Tumor
22	Alternative 3' splice site	36480837	36480748	-	TXN2	103	Tumor
22	Exon skipping	36476856	36476733	-	TXN2	103	Tumor
22	Intron retention	41584281	41584058	-	PMM1	103	Tumor
22	Exon skipping	42602056	42601970	-	POLDIP3	103	Tumor
22	Exon skipping	46248284	46248172	-	CDPF1	103	Tumor
22	Exon skipping	46247221	46247110	-	CDPF1	103	Tumor
22	Exon skipping	46248284	46247110	-	CDPF1	103	Tumor
3	Exon skipping	9697711	9697866	+	MTMR14	103	Tumor
3	Exon skipping	9801661	9801756	+	ARPC4-TTLL3	103	Tumor
3	Exon skipping	9942813	9942896	+	CRELD1	103	Tumor
3	Exon skipping	10118906	10118970	+	BRK1	103	Tumor
3	Alternative 5' splice site	15635688	15635689	+	BTD	103	Tumor
3	Alternative 3' splice site	16270929	16270945	+	OXNAD1	103	Tumor
3	Alternative 5' splice site	23917239	23917295	+	RPL15	103	Tumor
3	Alternative 5' splice site	23917173	23917239	+	RPL15	103	Tumor
3	Intron retention	25791315	25791770	+	OXSM	103	Tumor
3	Exon skipping	28253731	28253765	+	CMC1	103	Tumor
3	Exon skipping	28294434	28294529	+	CMC1	103	Tumor
3	Exon skipping	28263291	28263380	+	CMC1	103	Tumor
3	Exon skipping	28253731	28263380	+	CMC1	103	Tumor
3	Exon skipping	28263291	28294529	+	CMC1	103	Tumor
3	Alternative 3' splice site	41239660	41239819	+	CTNNB1	103	Tumor
3	Intron retention	41239354	41239819	+	CTNNB1	103	Tumor
3	Intron retention	41239354	41239660	+	CTNNB1	103	Tumor
3	Exon skipping	48924718	48924839	+	ARIH2	103	Tumor
3	Intron retention	49014116	49014210	+	WDR6	103	Tumor
3	Exon skipping	50100532	50100605	+	RBM5	103	Tumor
3	Alternative 3' splice site	50351343	50351409	+	CYB561D2	103	Tumor
3	Exon skipping	51672210	51672301	+	TEX264	103	Tumor
3	Exon skipping	51672210	51674562	+	TEX264	103	Tumor
3	Exon skipping	51674271	51674562	+	TEX264	103	Tumor
3	Exon skipping	52198672	52198848	+	ALAS1	103	Tumor
3	Alternative 3' splice site	52199210	52199221	+	ALAS1	103	Tumor
3	Alternative 3' splice site	52534635	52534803	+	SMIM4	103	Tumor
3	Alternative 5' splice site	52686105	52686202	+	GNL3	103	Tumor
3	Alternative 5' splice site	52688192	52688206	+	GNL3	103	Tumor
3	Exon skipping	58310309	58310406	+	HTD2	103	Tumor
3	Exon skipping	66236544	66236700	+	SLC25A26	103	Tumor
3	Exon skipping	66346364	66346408	+	SLC25A26	103	Tumor
3	Exon skipping	99675660	99675721	+	COL8A1	103	Tumor
3	Intron retention	100345678	100346181	+	NIT2	103	Tumor
3	Alternative 3' splice site	100519462	100519533	+	TMEM45A	103	Tumor
3	Exon skipping	100519462	100519608	+	TMEM45A	103	Tumor
3	Exon skipping	100519533	100519608	+	TMEM45A	103	Tumor
3	Alternative 5' splice site	100736704	100736716	+	TFG	103	Tumor
3	Alternative 3' splice site	101579790	101579842	+	PCNP	103	Tumor
3	Exon skipping	101579842	101580004	+	PCNP	103	Tumor
3	Exon skipping	101579790	101580004	+	PCNP	103	Tumor
3	Exon skipping	112340902	112340983	+	CD200	103	Tumor
3	Exon skipping	119500695	119504021	+	TIMMDC1	103	Tumor
3	Exon skipping	119500695	119513719	+	TIMMDC1	103	Tumor
3	Exon skipping	119513641	119513719	+	TIMMDC1	103	Tumor
3	Exon skipping	122401376	122401535	+	FAM162A	103	Tumor
3	Exon skipping	124735093	124735246	+	UMPS	103	Tumor
3	Alternative 3' splice site	127674345	127674391	+	ABTB1	103	Tumor
3	Alternative 5' splice site	127674418	127674453	+	ABTB1	103	Tumor
3	Mutually exclusive exon	127674345	127674453	+	ABTB1	103	Tumor
3	Exon skipping	141742644	141742907	+	RNF7	103	Tumor
3	Alternative 5' splice site	143021382	143021385	+	U2SURP	103	Tumor
3	Exon skipping	158588852	158588924	+	MLF1	103	Tumor
3	Alternative 5' splice site	158571347	158571391	+	MLF1	103	Tumor
3	Alternative 5' splice site	161221331	161221409	+	NMD3	103	Tumor
3	Alternative 5' splice site	161246448	161246452	+	NMD3	103	Tumor
3	Exon skipping	179614971	179616049	+	NDUFB5	103	Tumor
3	Intron retention	180962940	180963028	+	FXR1	103	Tumor
3	Exon skipping	180975313	180975404	+	FXR1	103	Tumor
3	Exon skipping	186784962	186785101	+	EIF4A2	103	Tumor
3	Exon skipping	9981747	9981634	-	EMC3	103	Tumor
3	Alternative 5' splice site	10023560	10023530	-	ONT.16312	103	Tumor
3	Exon skipping	12606299	12606201	-	RAF1	103	Tumor
3	Exon skipping	16264229	16264155	-	DPH3	103	Tumor
3	Exon skipping	33559175	33559125	-	CLASP2	103	Tumor
3	Exon skipping	47510254	47510184	-	ELP6	103	Tumor
3	Exon skipping	47511226	47510184	-	ELP6	103	Tumor
3	Exon skipping	47511226	47511148	-	ELP6	103	Tumor
3	Alternative 3' splice site	48695421	48695418	-	IP6K2	103	Tumor
3	Exon skipping	48694824	48694694	-	IP6K2	103	Tumor
3	Exon skipping	48694525	48694459	-	IP6K2	103	Tumor
3	Exon skipping	48694525	48694459	-	IP6K2	103	Tumor
3	Exon skipping	48694824	48694694	-	IP6K2	103	Tumor
3	Exon skipping	48694824	48694459	-	IP6K2	103	Tumor
3	Mutually exclusive exon	48694824	48694459	-	IP6K2	103	Tumor
3	Intron retention	48695090	48694240	-	IP6K2	103	Tumor
3	Alternative 5' splice site	49104373	49104324	-	QARS	103	Tumor
3	Exon skipping	49311654	49311514	-	USP4	103	Tumor
3	Exon skipping	49278902	49278814	-	USP4	103	Tumor
3	Alternative 3' splice site	50295619	50294853	-	HYAL3	103	Tumor
3	Exon skipping	52704952	52704724	-	GLT8D1	103	Tumor
3	Exon skipping	63839773	63839656	-	THOC7	103	Tumor
3	Alternative 5' splice site	100886142	100886138	-	ABI3BP	103	Tumor
3	Exon skipping	100862909	100862838	-	ABI3BP	103	Tumor
3	Exon skipping	100864076	100862838	-	ABI3BP	103	Tumor
3	Exon skipping	100864076	100864002	-	ABI3BP	103	Tumor
3	Exon skipping	101686557	101682771	-	RPL24	103	Tumor
3	Intron retention	126007114	126006564	-	SLC41A3	103	Tumor
3	Alternative 5' splice site	129171655	129171634	-	CNBP	103	Tumor
3	Alternative 3' splice site	129171538	129171508	-	CNBP	103	Tumor
3	Alternative 3' splice site	129171280	129171277	-	CNBP	103	Tumor
3	Alternative 5' splice site	129436461	129436443	-	MBD4	103	Tumor
3	Exon skipping	160448795	160448726	-	AC079594.2	103	Tumor
3	Exon skipping	167725473	167725401	-	PDCD10	103	Tumor
3	Exon skipping	169107952	169107926	-	MECOM	103	Tumor
3	Alternative 3' splice site	170868201	170868134	-	RPL22L1	103	Tumor
3	Exon skipping	179602797	179602652	-	MRPL47	103	Tumor
3	Exon skipping	180988229	180988178	-	DNAJC19	103	Tumor
3	Alternative 5' splice site	180986998	180986943	-	DNAJC19	103	Tumor
3	Exon skipping	180987022	180986998	-	DNAJC19	103	Tumor
3	Exon skipping	180987022	180986943	-	DNAJC19	103	Tumor
3	Exon skipping	180988229	180988023	-	DNAJC19	103	Tumor
3	Exon skipping	180988229	180986998	-	DNAJC19	103	Tumor
3	Exon skipping	180988229	180986943	-	DNAJC19	103	Tumor
3	Exon skipping	180988096	180986943	-	DNAJC19	103	Tumor
3	Alternative 5' splice site	183862753	183862697	-	AC131160.1	103	Tumor
3	Exon skipping	183842447	183842298	-	AC131160.1	103	Tumor
3	Exon skipping	185931852	185931577	-	TRA2B	103	Tumor
3	Exon skipping	196296069	196296006	-	TM4SF19-TCTEX1D2	103	Tumor
4	Alternative 5' splice site	5827502	5827565	+	ONT.17015	103	Tumor
4	Exon skipping	5828079	5828216	+	ONT.17015	103	Tumor
4	Exon skipping	5828079	5828216	+	ONT.17015	103	Tumor
4	Alternative 5' splice site	5827502	5827565	+	ONT.17015	103	Tumor
4	Alternative 5' splice site	15681901	15682021	+	FAM200B	103	Tumor
4	Alternative 5' splice site	15681784	15682021	+	FAM200B	103	Tumor
4	Alternative 5' splice site	15681784	15681901	+	FAM200B	103	Tumor
4	Exon skipping	26362446	26362628	+	RBPJ	103	Tumor
4	Alternative 5' splice site	48831249	48831496	+	OCIAD1	103	Tumor
4	Exon skipping	48832620	48833481	+	OCIAD1	103	Tumor
4	Exon skipping	48857213	48857365	+	OCIAD1	103	Tumor
4	Alternative 5' splice site	54726038	54726050	+	KIT	103	Tumor
4	Exon skipping	77906946	77907210	+	MRPL1	103	Tumor
4	Exon skipping	83073206	83073353	+	COPS4	103	Tumor
4	Exon skipping	83458346	83458429	+	MRPS18C	103	Tumor
4	Exon skipping	83459740	83459797	+	MRPS18C	103	Tumor
4	Mutually exclusive exon	83458346	83459797	+	MRPS18C	103	Tumor
4	Exon skipping	87980393	87980434	+	SPP1	103	Tumor
4	Alternative 5' splice site	108620600	108620712	+	RPL34	103	Tumor
4	Exon skipping	118705611	118705821	+	METTL14	103	Tumor
4	Exon skipping	139695197	139695267	+	MGST2	103	Tumor
4	Exon skipping	140379569	140379652	+	SCOC	103	Tumor
4	Exon skipping	151100485	151101162	+	RPS3A	103	Tumor
4	Exon skipping	152870753	152870848	+	ARFIP1	103	Tumor
4	Exon skipping	163515313	163515461	+	TMA16	103	Tumor
4	Exon skipping	673966	673912	-	ATP5ME	103	Tumor
4	Exon skipping	1108404	1108343	-	RNF212	103	Tumor
4	Exon skipping	1081467	1081419	-	RNF212	103	Tumor
4	Exon skipping	1057004	1056834	-	RNF212	103	Tumor
4	Exon skipping	13369965	13369871	-	RAB28	103	Tumor
4	Alternative 3' splice site	15644708	15644657	-	FBXL5	103	Tumor
4	Alternative 3' splice site	39306704	39306701	-	RFC1	103	Tumor
4	Exon skipping	48899925	48899829	-	OCIAD2	103	Tumor
4	Exon skipping	52033640	52033431	-	SGCB	103	Tumor
4	Alternative 3' splice site	68318753	68318729	-	YTHDC1	103	Tumor
4	Alternative 3' splice site	75981545	75981470	-	SDAD1	103	Tumor
4	Exon skipping	82425667	82425563	-	HNRNPDL	103	Tumor
4	Alternative 3' splice site	82881940	82881937	-	SEC31A	103	Tumor
4	Exon skipping	82842481	82842140	-	SEC31A	103	Tumor
4	Exon skipping	99894000	99893955	-	LAMTOR3	103	Tumor
4	Exon skipping	103098802	103098644	-	BDH2	103	Tumor
4	Exon skipping	103085740	103085699	-	BDH2	103	Tumor
4	Intron retention	103086480	103085462	-	BDH2	103	Tumor
4	Intron retention	103086480	103085462	-	BDH2	103	Tumor
4	Exon skipping	105456745	105453598	-	PPA2	103	Tumor
4	Exon skipping	145064692	145064572	-	AC098588.1	103	Tumor
4	Exon skipping	168998285	168998202	-	CBR4	103	Tumor
4	Exon skipping	184648631	184648465	-	CASP3	103	Tumor
5	Exon skipping	306602	311402	+	AHRR	103	Tumor
5	Alternative 5' splice site	443255	443258	+	EXOC3	103	Tumor
5	Exon skipping	41939441	41939616	+	FBXO4	103	Tumor
5	Exon skipping	53604724	53604895	+	NDUFS4	103	Tumor
5	Exon skipping	53658551	53658624	+	NDUFS4	103	Tumor
5	Intron retention	55160243	55160330	+	GPX8	103	Tumor
5	Exon skipping	57237113	57237172	+	GPBP1	103	Tumor
5	Exon skipping	61098992	61099032	+	NDUFAF2	103	Tumor
5	Alternative 5' splice site	62352653	62352710	+	KIF2A	103	Tumor
5	Exon skipping	74772313	74772421	+	NSA2	103	Tumor
5	Alternative 5' splice site	75347309	75347313	+	HMGCR	103	Tumor
5	Alternative 3' splice site	79642832	79642844	+	TENT2	103	Tumor
5	Exon skipping	81304741	81305141	+	ZCCHC9	103	Tumor
5	Exon skipping	81304741	81305141	+	ZCCHC9	103	Tumor
5	Exon skipping	95653117	95653214	+	RFESD	103	Tumor
5	Alternative 3' splice site	112867372	112867404	+	AC008575.1	103	Tumor
5	Alternative 5' splice site	116291576	116291580	+	COMMD10	103	Tumor
5	Exon skipping	132866869	132867035	+	UQCRQ	103	Tumor
5	Intron retention	132867035	132867488	+	UQCRQ	103	Tumor
5	Alternative 3' splice site	132866869	132867488	+	UQCRQ	103	Tumor
5	Exon skipping	134741063	134741523	+	CAMLG	103	Tumor
5	Exon skipping	134743987	134744052	+	CAMLG	103	Tumor
5	Exon skipping	134741063	134744052	+	CAMLG	103	Tumor
5	Exon skipping	139307239	139308327	+	MATR3	103	Tumor
5	Exon skipping	139307239	139308327	+	MATR3	103	Tumor
5	Alternative 3' splice site	139319331	139319334	+	MATR3	103	Tumor
5	Alternative 3' splice site	139325296	139325440	+	MATR3	103	Tumor
5	Intron retention	141938760	141939506	+	DELE1	103	Tumor
5	Alternative 3' splice site	151786572	151786603	+	G3BP1	103	Tumor
5	Exon skipping	154950821	154950938	+	MRPL22	103	Tumor
5	Intron retention	163437658	163437759	+	CCNG1	103	Tumor
5	Exon skipping	173151566	173151694	+	BNIP1	103	Tumor
5	Alternative 5' splice site	176486488	176486489	+	FAF2	103	Tumor
5	Alternative 5' splice site	176492332	176492336	+	FAF2	103	Tumor
5	Exon skipping	178210132	178210272	+	HNRNPAB	103	Tumor
5	Exon skipping	34913578	34913470	-	RAD1	103	Tumor
5	Alternative 5' splice site	77437336	77437334	-	WDR41	103	Tumor
5	Exon skipping	81513717	81513628	-	SSBP2	103	Tumor
5	Alternative 3' splice site	81467065	81467041	-	SSBP2	103	Tumor
5	Exon skipping	83065117	83065008	-	TMEM167A	103	Tumor
5	Exon skipping	94074769	94074646	-	FAM172A	103	Tumor
5	Alternative 3' splice site	135360607	135360604	-	H2AFY	103	Tumor
5	Exon skipping	138168688	138168470	-	BRD8	103	Tumor
5	Exon skipping	138159599	138159555	-	BRD8	103	Tumor
5	Exon skipping	140300582	140300416	-	PFDN1	103	Tumor
5	Exon skipping	150403312	150403121	-	CD74	103	Tumor
5	Exon skipping	151110644	151110627	-	ANXA6	103	Tumor
5	Exon skipping	151751779	151751704	-	ATOX1	103	Tumor
5	Exon skipping	151746449	151746279	-	ATOX1	103	Tumor
5	Exon skipping	151746449	151746279	-	ATOX1	103	Tumor
5	Exon skipping	151751779	151751704	-	ATOX1	103	Tumor
5	Exon skipping	151751779	151746279	-	ATOX1	103	Tumor
5	Mutually exclusive exon	151751779	151746279	-	ATOX1	103	Tumor
5	Intron retention	154821260	154820472	-	FAXDC2	103	Tumor
5	Alternative 3' splice site	157789567	157789513	-	CLINT1	103	Tumor
5	Exon skipping	176386019	176385930	-	NOP16	103	Tumor
5	Exon skipping	176969291	176968555	-	UIMC1	103	Tumor
5	Intron retention	177302397	177302178	-	MXD3	103	Tumor
5	Exon skipping	178150993	178150888	-	NHP2	103	Tumor
5	Alternative 5' splice site	179623636	179623595	-	HNRNPH1	103	Tumor
5	Exon skipping	179619407	179619269	-	HNRNPH1	103	Tumor
5	Alternative 5' splice site	179616899	179616869	-	HNRNPH1	103	Tumor
5	Exon skipping	179848066	179844152	-	MRNIP	103	Tumor
6	Exon skipping	335114	335163	+	DUSP22	103	Tumor
6	Exon skipping	3264209	3264325	+	PSMG4	103	Tumor
6	Exon skipping	4062557	4062633	+	PRPF4B	103	Tumor
6	Exon skipping	5404542	5404701	+	FARS2	103	Tumor
6	Alternative 3' splice site	10724556	10724570	+	TMEM14B	103	Tumor
6	Exon skipping	10724556	10726008	+	TMEM14B	103	Tumor
6	Exon skipping	10724570	10726008	+	TMEM14B	103	Tumor
6	Exon skipping	10751133	10751234	+	TMEM14B	103	Tumor
6	Exon skipping	10751133	10755232	+	TMEM14B	103	Tumor
6	Exon skipping	10749202	10749698	+	TMEM14B	103	Tumor
6	Exon skipping	10749202	10755232	+	TMEM14B	103	Tumor
6	Exon skipping	26127698	26127761	+	HIST1H2AC	103	Tumor
6	Exon skipping	26127698	26127761	+	HIST1H2AC	103	Tumor
6	Alternative 5' splice site	26124633	26124749	+	HIST1H2AC	103	Tumor
6	Exon skipping	26539901	26540026	+	HMGN4	103	Tumor
6	Alternative 3' splice site	30345298	30345322	+	TRIM39-RPP21	103	Tumor
6	Intron retention	30345228	30345322	+	TRIM39-RPP21	103	Tumor
6	Intron retention	30345398	30345491	+	TRIM39-RPP21	103	Tumor
6	Exon skipping	30558150	30558212	+	PRR3	103	Tumor
6	Exon skipping	30561328	30561508	+	PRR3	103	Tumor
6	Exon skipping	30558150	30558212	+	PRR3	103	Tumor
6	Mutually exclusive exon	30558150	30561508	+	PRR3	103	Tumor
6	Alternative 5' splice site	30910059	30910063	+	GTF2H4	103	Tumor
6	Intron retention	30911767	30912014	+	GTF2H4	103	Tumor
6	Intron retention	30913157	30913309	+	GTF2H4	103	Tumor
6	Alternative 5' splice site	31557804	31557849	+	NFKBIL1	103	Tumor
6	Intron retention	31669172	31669319	+	AL662899.2	103	Tumor
6	Alternative 5' splice site	31835057	31835200	+	C6orf48	103	Tumor
6	Exon skipping	31836424	31836517	+	C6orf48	103	Tumor
6	Intron retention	35469285	35469381	+	RPL10A	103	Tumor
6	Exon skipping	36599821	36600276	+	SRSF3	103	Tumor
6	Exon skipping	42934475	42934598	+	CNPY3	103	Tumor
6	Exon skipping	44226061	44226167	+	HSP90AB1	103	Tumor
6	Exon skipping	52674914	52675044	+	TMEM14A	103	Tumor
6	Alternative 3' splice site	87594527	87594542	+	ORC3	103	Tumor
6	Exon skipping	112097041	112097201	+	FAM229B	103	Tumor
6	Exon skipping	116574058	116574171	+	RWDD1	103	Tumor
6	Exon skipping	125253717	125253755	+	TPD52L1	103	Tumor
6	Exon skipping	125257098	125257158	+	TPD52L1	103	Tumor
6	Exon skipping	125257098	125257158	+	TPD52L1	103	Tumor
6	Mutually exclusive exon	125253717	125257158	+	TPD52L1	103	Tumor
6	Exon skipping	125253717	125257158	+	TPD52L1	103	Tumor
6	Exon skipping	125253717	125253755	+	TPD52L1	103	Tumor
6	Alternative 5' splice site	127266925	127267095	+	RNF146	103	Tumor
6	Exon skipping	127285208	127285348	+	RNF146	103	Tumor
6	Exon skipping	127282287	127282395	+	RNF146	103	Tumor
6	Mutually exclusive exon	127282287	127285348	+	RNF146	103	Tumor
6	Exon skipping	127286050	127286177	+	RNF146	103	Tumor
6	Exon skipping	127285208	127286177	+	RNF146	103	Tumor
6	Exon skipping	127282287	127286177	+	RNF146	103	Tumor
6	Alternative 5' splice site	132815088	132815224	+	RPS12	103	Tumor
6	Alternative 5' splice site	149802369	149802416	+	PCMT1	103	Tumor
6	Alternative 5' splice site	159797369	159797518	+	MRPL18	103	Tumor
6	Exon skipping	4998841	4998716	-	RPP40	103	Tumor
6	Exon skipping	8434430	8434385	-	SLC35B3	103	Tumor
6	Exon skipping	27127401	27127264	-	HIST1H2BJ	103	Tumor
6	Exon skipping	30689452	30689276	-	NRM	103	Tumor
6	Exon skipping	30690243	30690047	-	NRM	103	Tumor
6	Exon skipping	30690243	30689276	-	NRM	103	Tumor
6	Exon skipping	31639646	31639500	-	BAG6	103	Tumor
6	Exon skipping	31702130	31701274	-	AL662899.1	103	Tumor
6	Alternative 3' splice site	31729225	31728984	-	DDAH2	103	Tumor
6	Exon skipping	31728984	31728865	-	DDAH2	103	Tumor
6	Exon skipping	31729225	31728865	-	DDAH2	103	Tumor
6	Alternative 3' splice site	33321977	33321908	-	DAXX	103	Tumor
6	Exon skipping	33710851	33709579	-	UQCC2	103	Tumor
6	Exon skipping	33700513	33700444	-	UQCC2	103	Tumor
6	Alternative 5' splice site	34247741	34247681	-	SMIM29	103	Tumor
6	Alternative 3' splice site	36540207	36540204	-	STK38	103	Tumor
6	Alternative 5' splice site	36972703	36972652	-	MTCH1	103	Tumor
6	Exon skipping	41940585	41940370	-	CCND3	103	Tumor
6	Exon skipping	43056445	43055545	-	MRPL2	103	Tumor
6	Alternative 3' splice site	43516187	43516095	-	YIPF3	103	Tumor
6	Exon skipping	43675271	43675202	-	MRPS18A	103	Tumor
6	Exon skipping	52265385	52265235	-	MCM3	103	Tumor
6	Exon skipping	52987408	52987357	-	GSTA4	103	Tumor
6	Alternative 5' splice site	52985476	52985451	-	GSTA4	103	Tumor
6	Exon skipping	53273344	53273220	-	ELOVL5	103	Tumor
6	Exon skipping	55516603	55514048	-	HMGCLL1	103	Tumor
6	Exon skipping	55772911	55772749	-	BMP5	103	Tumor
6	Alternative 5' splice site	79202317	79202276	-	HMGN3	103	Tumor
6	Exon skipping	83191014	83190809	-	PGM3	103	Tumor
6	Exon skipping	85641451	85641292	-	SYNCRIP	103	Tumor
6	Alternative 5' splice site	87589922	87589701	-	RARS2	103	Tumor
6	Alternative 5' splice site	87569517	87569512	-	RARS2	103	Tumor
6	Exon skipping	109370467	109370411	-	CD164	103	Tumor
6	Exon skipping	112084246	112084189	-	TUBE1	103	Tumor
6	Exon skipping	125298816	125298714	-	HDDC2	103	Tumor
6	Exon skipping	127316502	127316450	-	ECHDC1	103	Tumor
6	Exon skipping	130880206	130878104	-	EPB41L2	103	Tumor
6	Exon skipping	158641360	158641319	-	DYNLT1	103	Tumor
6	Exon skipping	159788143	159788058	-	TCP1	103	Tumor
7	Exon skipping	849520	849603	+	SUN1	103	Tumor
7	Alternative 3' splice site	4984910	4984962	+	RBAK-RBAKDN	103	Tumor
7	Exon skipping	4989063	4995582	+	RBAK-RBAKDN	103	Tumor
7	Exon skipping	43760017	43760110	+	BLVRA	103	Tumor
7	Exon skipping	72830692	72830813	+	ONT.20551	103	Tumor
7	Alternative 5' splice site	73683804	73683901	+	BUD23	103	Tumor
7	Exon skipping	75881365	75881486	+	RHBDD2	103	Tumor
7	Exon skipping	76054830	76054998	+	MDH2	103	Tumor
7	Alternative 5' splice site	94425663	94425667	+	COL1A2	103	Tumor
7	Alternative 5' splice site	94427061	94427065	+	COL1A2	103	Tumor
7	Exon skipping	97136388	97136467	+	SDHAF3	103	Tumor
7	Alternative 3' splice site	100153850	100153867	+	LAMTOR4	103	Tumor
7	Exon skipping	100882765	100883090	+	SRRT	103	Tumor
7	Exon skipping	101218319	101218485	+	ZNHIT1	103	Tumor
7	Exon skipping	103307596	103307708	+	PMPCB	103	Tumor
7	Mutually exclusive exon	128754262	128754722	+	CALU	103	Tumor
7	Alternative 3' splice site	131399238	131399241	+	MKLN1	103	Tumor
7	Alternative 3' splice site	131487607	131487683	+	MKLN1	103	Tumor
7	Exon skipping	143264548	143264676	+	GSTK1	103	Tumor
7	Alternative 5' splice site	143265092	143265096	+	GSTK1	103	Tumor
7	Intron retention	143265096	143265261	+	GSTK1	103	Tumor
7	Intron retention	143265092	143265261	+	GSTK1	103	Tumor
7	Exon skipping	143265261	143265296	+	GSTK1	103	Tumor
7	Alternative 5' splice site	143265092	143265296	+	GSTK1	103	Tumor
7	Alternative 3' splice site	2239707	2239676	-	MRM2	103	Tumor
7	Exon skipping	23531270	23531181	-	TRA2A	103	Tumor
7	Exon skipping	23522432	23522121	-	TRA2A	103	Tumor
7	Exon skipping	26197866	26197831	-	HNRNPA2B1	103	Tumor
7	Exon skipping	26191650	26191422	-	HNRNPA2B1	103	Tumor
7	Intron retention	26192495	26191128	-	HNRNPA2B1	103	Tumor
7	Intron retention	26192495	26191128	-	HNRNPA2B1	103	Tumor
7	Exon skipping	30500681	30500536	-	GGCT	103	Tumor
7	Exon skipping	33035988	33035934	-	NT5C3A	103	Tumor
7	Alternative 5' splice site	40134437	40134229	-	MPLKIP	103	Tumor
7	Alternative 5' splice site	43650612	43650493	-	COA1	103	Tumor
7	Exon skipping	43665722	43665658	-	COA1	103	Tumor
7	Exon skipping	43650712	43650612	-	COA1	103	Tumor
7	Exon skipping	43650712	43650493	-	COA1	103	Tumor
7	Mutually exclusive exon	43665722	43650612	-	COA1	103	Tumor
7	Mutually exclusive exon	43665722	43650493	-	COA1	103	Tumor
7	Alternative 3' splice site	76030527	76030524	-	STYXL1	103	Tumor
7	Exon skipping	76013887	76013742	-	STYXL1	103	Tumor
7	Exon skipping	76001002	76000890	-	STYXL1	103	Tumor
7	Alternative 3' splice site	95411779	95411743	-	PON2	103	Tumor
7	Alternative 3' splice site	97022369	97022287	-	DLX5	103	Tumor
7	Exon skipping	99459263	99459147	-	ATP5MF	103	Tumor
7	Exon skipping	101244139	101244007	-	FIS1	103	Tumor
7	Exon skipping	101319032	101318956	-	IFT22	103	Tumor
7	Exon skipping	101318213	101318124	-	IFT22	103	Tumor
7	Exon skipping	101318213	101318124	-	IFT22	103	Tumor
7	Mutually exclusive exon	101319032	101318124	-	IFT22	103	Tumor
7	Exon skipping	101319032	101318124	-	IFT22	103	Tumor
7	Exon skipping	101319032	101318956	-	IFT22	103	Tumor
7	Exon skipping	108521521	108521476	-	PNPLA8	103	Tumor
7	Alternative 3' splice site	141010660	141010617	-	MRPS33	103	Tumor
7	Alternative 3' splice site	141010660	141010617	-	MRPS33	103	Tumor
7	Exon skipping	141010617	141010419	-	MRPS33	103	Tumor
7	Exon skipping	141010660	141010419	-	MRPS33	103	Tumor
7	Exon skipping	141010660	141010419	-	MRPS33	103	Tumor
7	Exon skipping	141010617	141010419	-	MRPS33	103	Tumor
7	Exon skipping	151079922	151079500	-	FASTK	103	Tumor
8	Exon skipping	17934706	17934858	+	PCM1	103	Tumor
8	Exon skipping	17940042	17940158	+	PCM1	103	Tumor
8	Exon skipping	22591551	22591668	+	PDLIM2	103	Tumor
8	Exon skipping	26339903	26339973	+	PPP2R2A	103	Tumor
8	Exon skipping	42339012	42339069	+	POLB	103	Tumor
8	Alternative 3' splice site	56216389	56216433	+	CHCHD7	103	Tumor
8	Exon skipping	69495765	69495926	+	SULF1	103	Tumor
8	Exon skipping	73030336	73030395	+	TERF1	103	Tumor
8	Exon skipping	73979079	73979171	+	TMEM70	103	Tumor
8	Alternative 3' splice site	90017124	90017297	+	DECR1	103	Tumor
8	Alternative 3' splice site	90017124	90017203	+	DECR1	103	Tumor
8	Alternative 3' splice site	90017203	90017297	+	DECR1	103	Tumor
8	Exon skipping	90017124	90017326	+	DECR1	103	Tumor
8	Exon skipping	90017297	90017326	+	DECR1	103	Tumor
8	Exon skipping	90017203	90017326	+	DECR1	103	Tumor
8	Alternative 3' splice site	90018816	90018909	+	DECR1	103	Tumor
8	Exon skipping	93718675	93718788	+	FAM92A	103	Tumor
8	Exon skipping	106737520	106737600	+	OXR1	103	Tumor
8	Alternative 3' splice site	109340444	109340489	+	ENY2	103	Tumor
8	Intron retention	144829090	144829478	+	ZNF7	103	Tumor
8	Exon skipping	144829043	144829604	+	ZNF7	103	Tumor
8	Exon skipping	144829043	144829604	+	ZNF7	103	Tumor
8	Exon skipping	11864463	11864376	-	CTSB	103	Tumor
8	Exon skipping	22636586	22636525	-	BIN3	103	Tumor
8	Exon skipping	27756770	27756719	-	CCDC25	103	Tumor
8	Exon skipping	27748598	27748495	-	CCDC25	103	Tumor
8	Exon skipping	28846809	28846747	-	INTS9	103	Tumor
8	Intron retention	38268882	38267960	-	PLPP5	103	Tumor
8	Alternative 3' splice site	38995794	38995405	-	TM2D2	103	Tumor
8	Alternative 3' splice site	38995794	38995405	-	TM2D2	103	Tumor
8	Exon skipping	53811217	53811164	-	ATP6V1H	103	Tumor
8	Exon skipping	54010492	54010430	-	TCEA1	103	Tumor
8	Exon skipping	67062024	67061854	-	COPS5	103	Tumor
8	Alternative 5' splice site	67062106	67061854	-	COPS5	103	Tumor
8	Exon skipping	67047859	67047685	-	COPS5	103	Tumor
8	Intron retention	73293599	73292797	-	RPL7	103	Tumor
8	Exon skipping	73709162	73709032	-	STAU2	103	Tumor
8	Exon skipping	73964625	73964487	-	ELOC	103	Tumor
8	Exon skipping	73959818	73959765	-	ELOC	103	Tumor
8	Exon skipping	73964625	73959765	-	ELOC	103	Tumor
8	Alternative 5' splice site	80030054	80030036	-	AC036214.3	103	Tumor
8	Exon skipping	80003180	80002999	-	AC036214.3	103	Tumor
8	Exon skipping	85219363	85219236	-	C8orf59	103	Tumor
8	Exon skipping	85215037	85214921	-	C8orf59	103	Tumor
8	Exon skipping	97719189	97719049	-	ONT.22167	103	Tumor
8	Intron retention	98045347	98045088	-	RPL30	103	Tumor
8	Alternative 3' splice site	98042775	98042718	-	RPL30	103	Tumor
8	Alternative 3' splice site	100952128	100952125	-	YWHAZ	103	Tumor
8	Exon skipping	100952128	100951929	-	YWHAZ	103	Tumor
8	Exon skipping	100952125	100951929	-	YWHAZ	103	Tumor
8	Exon skipping	102850144	102849999	-	AZIN1	103	Tumor
8	Alternative 3' splice site	108240098	108240075	-	EIF3E	103	Tumor
8	Exon skipping	116689140	116689069	-	EIF3H	103	Tumor
8	Exon skipping	116726172	116726016	-	EIF3H	103	Tumor
8	Alternative 5' splice site	119600678	119600674	-	ENPP2	103	Tumor
8	Exon skipping	119596002	119595847	-	ENPP2	103	Tumor
8	Alternative 5' splice site	119582430	119582418	-	ENPP2	103	Tumor
8	Alternative 5' splice site	123237798	123237794	-	C8orf76	103	Tumor
8	Exon skipping	143586290	143586219	-	EEF1D	103	Tumor
8	Intron retention	143614624	143614453	-	TSTA3	103	Tumor
8	Alternative 3' splice site	143824399	143824396	-	PUF60	103	Tumor
8	Exon skipping	143820716	143820666	-	PUF60	103	Tumor
8	Alternative 3' splice site	144425051	144425000	-	VPS28	103	Tumor
9	Exon skipping	2159814	2159909	+	SMARCA2	103	Tumor
9	Exon skipping	34336229	34336341	+	NUDT2	103	Tumor
9	Intron retention	34647567	34647657	+	GALT	103	Tumor
9	Intron retention	35660858	35660940	+	CCDC107	103	Tumor
9	Alternative 5' splice site	37422805	37422833	+	GRHPR	103	Tumor
9	Exon skipping	37424845	37426654	+	GRHPR	103	Tumor
9	Alternative 5' splice site	40992479	40992775	+	ONT.22458	103	Tumor
9	Exon skipping	65693386	65693473	+	CBWD5	103	Tumor
9	Exon skipping	78328051	78328188	+	PSAT1	103	Tumor
9	Exon skipping	88418850	88418951	+	SPIN1	103	Tumor
9	Exon skipping	88462496	88462749	+	SPIN1	103	Tumor
9	Alternative 3' splice site	89325427	89325548	+	SECISBP2	103	Tumor
9	Alternative 3' splice site	89334522	89334636	+	SECISBP2	103	Tumor
9	Alternative 5' splice site	93107816	93107827	+	CARD19	103	Tumor
9	Exon skipping	93111879	93111938	+	CARD19	103	Tumor
9	Alternative 5' splice site	101546966	101546970	+	RNF20	103	Tumor
9	Intron retention	122285287	122285780	+	MRRF	103	Tumor
9	Exon skipping	122285780	122286166	+	MRRF	103	Tumor
9	Exon skipping	125220539	125220700	+	RABEPK	103	Tumor
9	Exon skipping	125213370	125220700	+	RABEPK	103	Tumor
9	Exon skipping	125213370	125213522	+	RABEPK	103	Tumor
9	Alternative 3' splice site	128276587	128276707	+	SWI5	103	Tumor
9	Intron retention	128323147	128323283	+	COQ4	103	Tumor
9	Alternative 3' splice site	128377995	128378036	+	URM1	103	Tumor
9	Exon skipping	128937757	128937778	+	PHYHD1	103	Tumor
9	Alternative 5' splice site	129626295	129626321	+	NTMT1	103	Tumor
9	Alternative 5' splice site	129632801	129632865	+	NTMT1	103	Tumor
9	Exon skipping	129632650	129632865	+	NTMT1	103	Tumor
9	Exon skipping	129632650	129632801	+	NTMT1	103	Tumor
9	Alternative 5' splice site	129634221	129634306	+	NTMT1	103	Tumor
9	Exon skipping	133054944	133054964	+	GTF3C5	103	Tumor
9	Alternative 5' splice site	133357068	133357182	+	SURF2	103	Tumor
9	Alternative 3' splice site	136791626	136791711	+	AL355987.3	103	Tumor
9	Exon skipping	136791711	136791777	+	AL355987.3	103	Tumor
9	Exon skipping	136791626	136791777	+	AL355987.3	103	Tumor
9	Exon skipping	136791947	136792030	+	AL355987.3	103	Tumor
9	Mutually exclusive exon	136791711	136792030	+	AL355987.3	103	Tumor
9	Alternative 3' splice site	136849111	136849228	+	PHPT1	103	Tumor
9	Exon skipping	136850506	136850560	+	PHPT1	103	Tumor
9	Alternative 5' splice site	136979299	136979401	+	PTGDS	103	Tumor
9	Alternative 5' splice site	136992700	136992704	+	PAXX	103	Tumor
9	Intron retention	136992700	136992925	+	PAXX	103	Tumor
9	Exon skipping	136992925	136992974	+	PAXX	103	Tumor
9	Alternative 5' splice site	136992700	136992974	+	PAXX	103	Tumor
9	Intron retention	136992974	136993053	+	PAXX	103	Tumor
9	Intron retention	136992974	136993053	+	PAXX	103	Tumor
9	Intron retention	136992704	136992925	+	PAXX	103	Tumor
9	Intron retention	136992700	136993053	+	PAXX	103	Tumor
9	Intron retention	136992700	136993053	+	PAXX	103	Tumor
9	Exon skipping	177820	177723	-	CBWD1	103	Tumor
9	Exon skipping	151427	151305	-	CBWD1	103	Tumor
9	Exon skipping	146158	146102	-	CBWD1	103	Tumor
9	Exon skipping	151427	146102	-	CBWD1	103	Tumor
9	Alternative 5' splice site	7799547	7799461	-	DMAC1	103	Tumor
9	Exon skipping	32558954	32558910	-	NDUFB6	103	Tumor
9	Exon skipping	32988124	32988083	-	APTX	103	Tumor
9	Exon skipping	34616113	34616030	-	DCTN3	103	Tumor
9	Intron retention	35092543	35091291	-	PIGO	103	Tumor
9	Exon skipping	35685139	35685064	-	TPM2	103	Tumor
9	Exon skipping	35684807	35684732	-	TPM2	103	Tumor
9	Mutually exclusive exon	35685139	35684732	-	TPM2	103	Tumor
9	Exon skipping	37782137	37781986	-	AL138752.2	103	Tumor
9	Exon skipping	83973973	83973902	-	HNRNPK	103	Tumor
9	Alternative 3' splice site	83969440	83969380	-	HNRNPK	103	Tumor
9	Alternative 3' splice site	83969440	83969380	-	HNRNPK	103	Tumor
9	Alternative 3' splice site	83969440	83969380	-	HNRNPK	103	Tumor
9	Alternative 5' splice site	100347167	100346694	-	TEX10	103	Tumor
9	Exon skipping	111564262	111564157	-	PTGR1	103	Tumor
9	Alternative 3' splice site	113273438	113273410	-	CDC26	103	Tumor
9	Alternative 3' splice site	113272548	113272520	-	CDC26	103	Tumor
9	Alternative 3' splice site	113375567	113375526	-	HDHD3	103	Tumor
9	Exon skipping	122152408	122152245	-	NDUFA8	103	Tumor
9	Exon skipping	124405432	124405317	-	PSMB7	103	Tumor
9	Exon skipping	127937523	127937434	-	DPM2	103	Tumor
9	Intron retention	127937434	127936655	-	DPM2	103	Tumor
9	Alternative 3' splice site	127937523	127936655	-	DPM2	103	Tumor
9	Exon skipping	135694035	135693970	-	SOHLH1	103	Tumor
X	Exon skipping	2717605	2717652	+	CD99	103	Tumor
X	Exon skipping	13703814	13703902	+	RAB9A	103	Tumor
X	Exon skipping	15692963	15693058	+	CA5B	103	Tumor
X	Alternative 3' splice site	17746015	17746018	+	SCML1	103	Tumor
X	Exon skipping	19346510	19346623	+	PDHA1	103	Tumor
X	Exon skipping	19354491	19354583	+	PDHA1	103	Tumor
X	Exon skipping	23784294	23784403	+	SAT1	103	Tumor
X	Intron retention	23783883	23785328	+	SAT1	103	Tumor
X	Intron retention	23783883	23785328	+	SAT1	103	Tumor
X	Exon skipping	40597249	40597664	+	ATP6AP2	103	Tumor
X	Alternative 3' splice site	41347312	41347315	+	DDX3X	103	Tumor
X	Alternative 3' splice site	48598717	48598751	+	WDR13	103	Tumor
X	Alternative 5' splice site	48600623	48600626	+	WDR13	103	Tumor
X	Exon skipping	48902233	48902517	+	PQBP1	103	Tumor
X	Exon skipping	49173388	49173483	+	PLP2	103	Tumor
X	Intron retention	54809784	54809897	+	MAGED2	103	Tumor
X	Intron retention	54813160	54813488	+	MAGED2	103	Tumor
X	Alternative 5' splice site	54815678	54815690	+	MAGED2	103	Tumor
X	Intron retention	54815690	54815881	+	MAGED2	103	Tumor
X	Intron retention	54815690	54815881	+	MAGED2	103	Tumor
X	Intron retention	54815678	54815881	+	MAGED2	103	Tumor
X	Intron retention	54926625	54927043	+	TRO	103	Tumor
X	Intron retention	54928710	54930741	+	TRO	103	Tumor
X	Exon skipping	66255035	66256330	+	HEPH	103	Tumor
X	Exon skipping	72186461	72186534	+	PIN4	103	Tumor
X	Exon skipping	75294563	75294620	+	UPRT	103	Tumor
X	Exon skipping	77901921	77902015	+	COX7B	103	Tumor
X	Exon skipping	77901744	77901867	+	COX7B	103	Tumor
X	Mutually exclusive exon	77901744	77902015	+	COX7B	103	Tumor
X	Exon skipping	77902643	77902767	+	COX7B	103	Tumor
X	Exon skipping	77901921	77902767	+	COX7B	103	Tumor
X	Exon skipping	77901744	77902767	+	COX7B	103	Tumor
X	Alternative 5' splice site	101395457	101395641	+	RPL36A-HNRNPH2	103	Tumor
X	Intron retention	101395457	101395728	+	RPL36A-HNRNPH2	103	Tumor
X	Alternative 3' splice site	103215655	103215682	+	BEX4	103	Tumor
X	Exon skipping	103215682	103215764	+	BEX4	103	Tumor
X	Exon skipping	103215655	103215764	+	BEX4	103	Tumor
X	Alternative 3' splice site	103330923	103330977	+	TCEAL7	103	Tumor
X	Exon skipping	103357083	103357161	+	TCEAL9	103	Tumor
X	Alternative 5' splice site	103629561	103629573	+	TCEAL1	103	Tumor
X	Exon skipping	130350646	130350731	+	SLC25A14	103	Tumor
X	Alternative 5' splice site	149542066	149542085	+	CXorf40A	103	Tumor
X	Exon skipping	153797458	153797532	+	SSR4	103	Tumor
X	Exon skipping	154400464	154400626	+	RPL10	103	Tumor
X	Intron retention	154440139	154440375	+	GDI1	103	Tumor
X	Intron retention	154655004	154655091	+	ONT.23714	103	Tumor
X	Alternative 5' splice site	155889547	155889612	+	VAMP7	103	Tumor
X	Exon skipping	14026221	14026140	-	GEMIN8	103	Tumor
X	Exon skipping	23734367	23734341	-	ACOT9	103	Tumor
X	Alternative 5' splice site	47142614	47142584	-	NDUFB11	103	Tumor
X	Exon skipping	48895501	48895352	-	TIMM17B	103	Tumor
X	Exon skipping	49077747	49077643	-	WDR45	103	Tumor
X	Alternative 3' splice site	49075978	49075945	-	WDR45	103	Tumor
X	Alternative 3' splice site	49075753	49075663	-	WDR45	103	Tumor
X	Alternative 5' splice site	53431988	53431986	-	HSD17B10	103	Tumor
X	Alternative 5' splice site	53431825	53431798	-	HSD17B10	103	Tumor
X	Exon skipping	63655737	63655494	-	ARHGEF9	103	Tumor
X	Exon skipping	65524614	65524564	-	LAS1L	103	Tumor
X	Exon skipping	70289593	70289522	-	PDZD11	103	Tumor
X	Exon skipping	103254677	103254605	-	TCEAL8	103	Tumor
X	Alternative 5' splice site	103310896	103310860	-	BEX2	103	Tumor
X	Exon skipping	103684729	103684681	-	MORF4L2	103	Tumor
X	Exon skipping	103684729	103684681	-	MORF4L2	103	Tumor
X	Alternative 3' splice site	103678651	103678600	-	MORF4L2	103	Tumor
X	Alternative 3' splice site	103678651	103678600	-	MORF4L2	103	Tumor
X	Alternative 3' splice site	103678651	103678620	-	MORF4L2	103	Tumor
X	Alternative 3' splice site	103678620	103678600	-	MORF4L2	103	Tumor
X	Alternative 5' splice site	108087765	108087686	-	PSMD10	103	Tumor
X	Alternative 5' splice site	119629318	119629314	-	SEPTIN6	103	Tumor
X	Alternative 5' splice site	120547138	120547136	-	CUL4B	103	Tumor
X	Exon skipping	129493075	129493040	-	SMARCA1	103	Tumor
X	Exon skipping	136874452	136873246	-	RBMX	103	Tumor
X	Intron retention	136875086	136872345	-	RBMX	103	Tumor
X	Intron retention	136875086	136872345	-	RBMX	103	Tumor
X	Exon skipping	149583633	149583547	-	MAGEA9B	103	Tumor
X	Alternative 5' splice site	149937433	149937414	-	CXorf40B	103	Tumor
X	Intron retention	149932439	149932351	-	CXorf40B	103	Tumor
X	Exon skipping	150816078	150814862	-	CD99L2	103	Tumor
X	Exon skipping	153455053	153454877	-	TREX2	103	Tumor
X	Exon skipping	154092307	154092184	-	MECP2	103	Tumor
1	Exon skipping	6820181	6820250	+	CAMTA1	105	Tumor
1	Exon skipping	19622100	19622147	+	MINOS1-NBL1	105	Tumor
1	Exon skipping	22644011	22644204	+	C1QC	105	Tumor
1	Intron retention	26280932	26281058	+	SH3BGRL3	105	Tumor
1	Exon skipping	27876588	27876728	+	THEMIS2	105	Tumor
1	Alternative 5' splice site	42456628	42457073	+	CCDC30	105	Tumor
1	Exon skipping	43975800	43975848	+	ATP6V0B	105	Tumor
1	Alternative 3' splice site	45012857	45012907	+	UROD	105	Tumor
1	Exon skipping	45552436	45552563	+	AKR1A1	105	Tumor
1	Exon skipping	45568485	45568684	+	AKR1A1	105	Tumor
1	Exon skipping	46309897	46310044	+	UQCRH	105	Tumor
1	Exon skipping	46309101	46309127	+	UQCRH	105	Tumor
1	Exon skipping	46309101	46310044	+	UQCRH	105	Tumor
1	Exon skipping	52083340	52083541	+	BTF3L4	105	Tumor
1	Alternative 5' splice site	70246907	70246912	+	SRSF11	105	Tumor
1	Exon skipping	78660554	78660654	+	IFI44	105	Tumor
1	Alternative 3' splice site	94867331	94867334	+	SLC44A3	105	Tumor
[truncated: 56,802 more rows]

## Sheet: Table S4
Table S4. List of differential splicing events between 13 matched pairs of osteosarcoma and adjacent normal tissues
Gene_Symbol	Event_Type	Event_Region	Target_Exon	△PSI(%)	Adjusted p-value
PDLIM7	ES	5:177491164-177492404	5:177491807-177491925	78.96	1.02391e-13
TPM2	ES	9:35682164-35684245	9:35682524-35683241	-84.55	1.54568e-12
SLC37A4	ES	11:119025330-119025966	11:119025692-119025757	-79.52	4.81731e-13
FXR1	ES	3:180970359-180976121	3:180971075-180971155	-79.4	1.08312e-11
USO1	ES	4:75793902-75799621	4:75795336-75795356	-60.99	1.1587e-14
ALDOA	ES	16:30064785-30067233	16:30065876-30065927	65.59	3.02068e-13
MLF1	ES	3:158571348-158596861	3:158593382-158593426	-73.3	2.60389e-11
TPM1	ES	15:63061274-63062214	15:63061713-63061788	-72.09	1.90038e-10
BIN1	ES	2:127059156-127062114	2:127060596-127060640	-79.85	2.53675e-09
UBE2D3	ES	4:102797461-102799402	4:102798928-102798977	-71.01	3.34428e-10
TPM3	ES	1:154157722-154170399	1:154169305-154169383	-79.12	4.39092e-09
FXR1	ES	3:180970359-180976121	3:180975313-180975404	-59.65	2.21162e-11
CLIP1	ES	12:122341698-122352725	12:122351111-122351143	-41.96	1.92292e-10
IDH3B	ES	20:2658523-2659524	20:2658759-2658837	60.48	9.9133e-11
IDH3B	ES	20:2658523-2659524	20:2658638-2658837	56.42	3.42614e-11
TPM2	ES	9:35684551-35685063	9:35684732-35684807	-62.09	1.28272e-09
PDLIM7	ES	5:177491147-177492404	5:177491807-177491925	35.62	6.50918e-16
IDH3B	ES	20:2658523-2659524	20:2658686-2658837	53.4	8.48801e-11
LIMCH1	ES	4:41619441-41638931	4:41620424-41620690	-66.66	1.66172e-08
LIMCH1	ES	4:41619441-41638931	4:41633548-41633808	-50.59	7.82568e-11
CSDE1	ES	1:114738073-114749820	1:114741527-114741673	-60.26	3.46646e-09
CLIP1	ES	12:122341698-122352725	12:122347375-122347479	-51.41	2.21616e-10
YWHAE	ES	17:1345500-1354210	17:1347962-1348008	-51.85	2.83762e-10
MFF	ES	2:227340381-227352513	2:227342745-227342819	-47.12	1.11237e-10
LIMCH1	ES	4:41619441-41638931	4:41626708-41627010	-59.75	1.81193e-08
LIMCH1	ES	4:41619441-41638931	4:41631148-41631477	-49.05	3.93958e-10
MLF1	ES	3:158571392-158596861	3:158592434-158592581	-41.77	1.38649e-11
MAP4	ES	3:47877524-47914816	3:47909038-47912421	-61.52	4.66948e-08
CLASP2	ES	3:33551396-33559306	3:33559125-33559175	-59.88	2.94592e-08
SVIL	ES	10:29524716-29529704	10:29526961-29527056	-72.46	9.45398e-07
FBLN2	ES	3:13619832-13626444	3:13621775-13621915	-50.19	2.19529e-09
PDLIM3	ES	4:185506653-185535341	4:185508299-185508562	-70.22	6.58583e-07
ANXA7	ES	10:73388415-73396518	10:73396044-73396109	-55.2	1.50973e-08
HMGN3	ES	6:79201727-79202275	6:79202056-79202155	-53.86	9.94384e-09
SMTN	ES	22:31095610-31097268	22:31096998-31097060	69.19	6.41784e-07
SIRT2	ES	19:38893972-38899505	19:38898379-38898425	45.37	3.61191e-10
NDRG2	ES	14:21022498-21023240	14:21022864-21022905	-48.84	1.73499e-09
LIMCH1	ES	4:41619441-41638931	4:41632977-41633085	-48.75	1.79457e-09
LIMCH1	ES	4:41619441-41638931	4:41632749-41632867	-48.34	1.87191e-09
MLF1	ES	3:158571348-158596861	3:158592434-158592581	40.45	3.89004e-11
LRRFIP1	ES	2:237749325-237753308	2:237751200-237751271	-52.75	1.04897e-08
PDLIM3	ES	4:185506653-185535341	4:185514270-185514337	-68.43	8.45914e-07
LIMCH1	ES	4:41619441-41638931	4:41629492-41629734	-48.01	2.31146e-09
MYL5	ES	4:673978-678657	4:676073-676209	54.15	2.35541e-08
PRPF18	ES	10:13597536-13600243	10:13597645-13597671	-48.18	3.47871e-09
SMTN	ES	22:31095610-31097268	22:31096733-31096897	63.8	4.2183e-07
LRRFIP2	ES	3:37065943-37075023	3:37072790-37072882	-57.89	1.03771e-07
LRRFIP1	ES	2:237756188-237760063	2:237757456-237757548	-47.33	3.84735e-09
KIFAP3	ES	1:169921782-169954010	1:169925787-169925855	-42.58	4.83921e-10
DPF2	ES	11:65344070-65345665	11:65344580-65344621	-43.74	8.99184e-10
LIMCH1	ES	4:41685831-41689526	4:41687840-41687917	-52.87	3.94705e-08
KANSL3	ES	2:96605512-96608507	2:96606970-96607047	-59.55	2.69631e-07
LRRFIP1	ES	2:237708631-237748363	2:237719523-237719567	-51.59	3.21691e-08
RPS24	ES	10:78037305-78040203	10:78037965-78037982	-46.87	6.52027e-09
CAPZB	ES	1:19339618-19344357	1:19342752-19342864	-44.98	3.02418e-09
MLF1	ES	3:158571348-158596861	3:158592434-158592581	-37.52	6.4935e-11
TPM1	ES	15:63060940-63061712	15:63061198-63061273	50.98	3.77817e-08
IMPDH2	ES	3:49025270-49026323	3:49025995-49026066	-39.95	3.49063e-10
USP47	ES	11:11842225-11880176	11:11873800-11873859	-53.22	8.42091e-08
LRRFIP1	ES	2:237756188-237760063	2:237758729-237758821	-42.54	1.554e-09
LRRFIP1	ES	2:237708631-237748363	2:237739232-237739309	-54.63	1.92652e-07
NEXN	ES	1:77916134-77917959	1:77917566-77917757	-65.13	2.56157e-06
SIRT2	ES	19:38898426-38899505	19:38898794-38898914	-34.42	3.03004e-11
TPM2	ES	9:35684808-35685268	9:35685064-35685139	49.94	7.85815e-08
ARFGAP2	ES	11:47172334-47173425	11:47172710-47172751	-41.12	2.47268e-09
LRRFIP1	ES	2:237708631-237748363	2:237720772-237720822	-44.86	2.17122e-08
PAAF1	ES	11:73878820-73887353	11:73887040-73887099	-39.57	2.61343e-09
LRRFIP1	ES	2:237708631-237748363	2:237723548-237723586	-44.53	2.37811e-08
LRRFIP2	ES	3:37096661-37129062	3:37108637-37108684	-46.47	5.05449e-08
ONT.21648	ES	8:61653661-61680963	8:61668234-61668275	-43.24	1.56695e-08
MYL5	ES	4:676210-678657	4:677922-678029	-56.29	1.12207e-06
LRRFIP2	ES	3:37096661-37129062	3:37112915-37112980	-47.74	1.17493e-07
STAU2	ES	8:73422703-73552011	8:73527691-73527804	-45.4	5.76045e-08
TAF12	ES	1:28622166-28642991	1:28623946-28624030	-39.69	5.27846e-09
LMO7	ES	13:75836458-75840084	13:75838140-75838196	42.13	1.98491e-08
DERL1	ES	8:123021500-123041969	8:123023713-123023739	-41.21	1.35588e-08
EPS15L1	ES	19:16355852-16385128	19:16373915-16373962	-44.76	5.85229e-08
LRRFIP2	ES	3:37096661-37129062	3:37109527-37109571	-42.9	3.07228e-08
LRRFIP2	ES	3:37096661-37129062	3:37127630-37127680	-52.96	8.25958e-07
MFF	ES	2:227340381-227352513	2:227347226-227347384	-34.88	5.94217e-10
LRRFIP2	ES	3:37065943-37075023	3:37066224-37066325	-54.18	1.25881e-06
LRRFIP2	ES	3:37096661-37129062	3:37108073-37108129	-46.76	1.75833e-07
HMGN3	ES	6:79201727-79202275	6:79202069-79202155	-35.51	1.41139e-09
LRRFIP2	ES	3:37096661-37129062	3:37121635-37121691	-49.66	6.35572e-07
COL6A3	ES	2:237377345-237380914	2:237378636-237379235	55.24	3.3377e-06
MYL5	ES	4:674684-678657	4:676073-676209	50.89	1.20772e-06
LRRFIP2	ES	3:37096661-37129062	3:37115054-37115095	-44.03	2.0814e-07
LIMCH1	ES	4:41619441-41644499	4:41638932-41638967	34.5	3.76443e-09
DCAF6	ES	1:168004794-168038370	1:168015781-168015951	-54.69	4.89052e-06
IWS1	ES	2:127481176-127486552	2:127485874-127486033	-39.97	6.84727e-08
PAAF1	ES	11:73878820-73887353	11:73887031-73887099	-29.71	2.95352e-10
MFF	ES	2:227342820-227355676	2:227347226-227347384	-23.57	1.1187e-12
MYO18A	ES	17:29074915-29082315	17:29079727-29081000	-51.9	3.83356e-06
USP25	ES	21:15842541-15864267	21:15847663-15847776	-47.24	1.12143e-06
E2F6	ES	2:11457234-11465771	2:11458281-11458351	-40.17	1.00729e-07
ACTN1	ES	14:68878524-68879961	14:68878989-68879069	38.27	4.53315e-08
DCAF6	ES	1:168004794-168038370	1:168022988-168023047	-49.84	2.40994e-06
EPB41L2	ES	6:130870127-130885095	6:130880144-130880206	-35.51	1.3477e-08
CSDE1	ES	1:114739891-114757924	1:114741527-114741615	-34.39	7.8739e-09
MYH11	ES	16:15704124-15714908	16:15708803-15708841	-36.53	2.71414e-08
MLF1	ES	3:158571348-158596861	3:158592434-158592581	34.15	9.21864e-09
SMAP1	ES	6:70773426-70798656	6:70791689-70791769	-45.12	8.97604e-07
LRRFIP1	ES	2:237708631-237748363	2:237717762-237717809	-37.24	5.24735e-08
LRRFIP2	ES	3:37096661-37129062	3:37121492-37121536	-43.21	5.41719e-07
LRRFIP2	ES	3:37096661-37129062	3:37102924-37103013	-44.85	9.83582e-07
MGME1	ES	20:17970371-17988165	20:17972707-17972751	-41.13	3.07376e-07
CSDE1	ES	1:114739891-114757924	1:114749821-114750207	-31.85	4.9409e-09
EPS15L1	ES	19:16355852-16385128	19:16361779-16361984	-39.44	2.28992e-07
CLYBL	ES	13:99859050-99864817	13:99862991-99863092	51.49	8.6941e-06
LRRFIP1	ES	2:237708631-237748363	2:237735268-237735333	-37.87	1.40177e-07
HMGN3	ES	6:79201727-79202275	6:79202063-79202155	-31.37	6.60871e-09
LRRFIP2	ES	3:37096661-37129062	3:37105455-37105523	-41.99	7.86549e-07
LIMCH1	ES	4:41685831-41689526	4:41687840-41687926	-38	1.84915e-07
MSRB3	ES	12:65278866-65326825	12:65308529-65308655	-32.63	1.55918e-08
PAAF1	ES	11:73877069-73887353	11:73878783-73878819	24.7	5.98396e-11
PTS	ES	11:112228674-112230207	11:112229442-112229486	-22.73	7.85313e-12
USP25	ES	21:15842541-15864267	21:15849777-15849872	-44.93	2.55021e-06
DCAF6	ES	1:168045228-168063620	1:168050892-168050933	-27.68	1.14126e-09
SVIL	ES	10:29531289-29550596	10:29532529-29533458	-58.79	6.34338e-05
DST	ES	6:56463765-56466077	6:56464685-56464756	-49.77	1.13166e-05
SIRT2	ES	19:38893868-38899505	19:38898794-38898918	-24.71	1.12794e-10
RPN2	ES	20:37236710-37241302	20:37238402-37238449	-34.6	9.18516e-08
OSBPL9	ES	1:51714080-51745535	1:51740143-51740211	-26.59	7.2344e-10
FN1	ES	2:215379318-215382211	2:215380811-215381080	37.28	4.07831e-07
MEF2C	ES	5:88761126-88804597	5:88761269-88761328	37.9	5.21961e-07
EPS15L1	ES	19:16355852-16385128	19:16377122-16377254	-33.42	8.54065e-08
SLMAP	ES	3:57896933-57909075	3:57907884-57908006	48.72	1.44639e-05
GOLGA2	ES	9:128266326-128267457	9:128267194-128267274	-36.25	3.16758e-07
ENO1	ES	1:8868058-8870824	1:8870452-8870510	34.24	1.35414e-07
PPFIBP1	ES	12:27656731-27660883	12:27658816-27658848	-44.46	5.58136e-06
PAAF1	ES	11:73878820-73887353	11:73886929-73887099	-24.18	2.33708e-10
EPB41L2	ES	6:130870127-130878103	6:130870328-130870381	-31.48	4.30727e-08
COL6A3	ES	2:237377345-237396726	2:237380915-237381499	-46.08	9.75017e-06
ATG16L1	ES	2:233273778-233274675	2:233273991-233274041	-52.6	4.18618e-05
PALLD	ES	4:168925079-168926212	4:168925233-168925278	-39.08	1.30362e-06
VPS39	ES	15:42191561-42199895	15:42192066-42192098	-42.63	4.52141e-06
CSDE1	ES	1:114738073-114749820	1:114739692-114739890	-28.67	1.16525e-08
PAAF1	ES	11:73877069-73887353	11:73878779-73878819	23.06	1.45918e-10
NFIX	ES	19:13075672-13081679	19:13078613-13078735	30.58	4.07951e-08
LTBP1	ES	2:33315270-33347366	2:33342838-33342963	32.35	1.0962e-07
EPB41L2	ES	6:130867582-130885095	6:130869812-130870126	23.44	2.66632e-10
ADIPOR1	ES	1:202951165-202958184	1:202954241-202954307	-36.59	7.41447e-07
SMTN	ES	22:31091848-31095302	22:31093784-31093876	-61.64	0.000232082
EAF2	ES	3:121835392-121844452	3:121836645-121836794	-35.01	4.13858e-07
RPS24	ES	10:78037305-78040614	10:78037965-78037993	-23.98	5.1103e-10
PAAF1	ES	11:73887458-73891111	11:73889172-73889245	-32.15	1.18588e-07
PHKB	ES	16:47461427-47497398	16:47463882-47463993	28.08	1.35842e-08
BCL2L12	ES	19:49666800-49668850	19:49667019-49667161	40.93	4.06783e-06
ADGRL2	ES	1:81952143-81955876	1:81952987-81953025	-57.92	0.000156721
LRRFIP2	ES	3:37096661-37129062	3:37110991-37111065	-32.05	1.73083e-07
MYL5	ES	4:674684-678657	4:676073-676209	31.88	1.94659e-07
DPF2	ES	11:65343838-65345665	11:65343991-65344069	22.26	2.59105e-10
HSF2	ES	6:122423687-122431429	6:122427903-122427956	-34.25	6.23045e-07
TPM3	ES	1:154159049-154170399	1:154169305-154169383	-33.85	6.89045e-07
LRRFIP2	ES	3:37096661-37129062	3:37109653-37109703	-28.97	6.52795e-08
YBX3	ES	12:10704149-10713210	12:10709908-10710114	28.92	6.80476e-08
LIMS1	ES	2:108680771-108683884	2:108680969-108681160	-38.88	4.98722e-06
MAPKAP1	ES	9:125484584-125543058	9:125506310-125506417	-29.54	1.25544e-07
TXNL1	ES	18:56603057-56610992	18:56604436-56604478	-24.17	3.89581e-09
THOC5	ES	22:29529240-29531830	22:29531078-29531110	-42.61	1.96417e-05
SVIL	ES	10:29531289-29550596	10:29535989-29536069	-60.87	0.00054987
PDLIM3	ES	4:185506653-185535341	4:185523362-185523446	-34.65	2.00045e-06
ATP5F1C	ES	10:7802855-7807658	10:7806974-7807010	35.61	4.12797e-06
MFF	ES	2:227325428-227330625	2:227329606-227329783	-22.19	2.58646e-09
SLC44A2	ES	19:10642452-10643278	19:10642897-10643021	-26.76	7.66618e-08
LRRFIP1	ES	2:237708631-237748363	2:237727876-237727935	-24.89	2.39461e-08
CAMK2D	ES	4:113454516-113457334	4:113455726-113455821	-42.98	4.38304e-05
GSN	ES	9:121268220-121301962	9:121281470-121281562	25.37	5.32346e-08
GSN	ES	9:121268220-121301962	9:121281470-121281562	36.25	8.16447e-06
TAF12	ES	1:28622166-28642991	1:28623942-28624030	-23.3	1.24919e-08
CUTC	ES	10:99747391-99754528	10:99750369-99750396	-27.47	2.16625e-07
PDLIM7	ES	5:177491147-177491806	5:177491400-177491420	-14.94	6.80089e-13
PEX2	ES	8:76986297-76999989	8:76988307-76988338	31.84	2.02461e-06
SMARCA2	ES	9:2158979-2161685	9:2159814-2159909	35.39	7.71507e-06
UBE2D3	ES	4:102797461-102799406	4:102798928-102798977	-21.41	4.10227e-09
PBX1	ES	1:164812150-164821536	1:164820072-164820184	-40.91	4.18277e-05
IMMT	ES	2:86166645-86171207	2:86170749-86170844	25	7.27016e-08
ZFP62	ES	5:180851494-180860527	5:180851988-180852060	-41.45	5.50568e-05
OSBPL6	ES	2:178361816-178373889	2:178372126-178372233	41.08	5.05298e-05
GOSR2	ES	17:46932200-46938598	17:46935029-46935169	23.88	4.51877e-08
MFN2	ES	1:11982115-11989164	1:11982523-11982590	-30.54	2.02334e-06
LRRFIP1	ES	2:237708631-237748363	2:237720772-237720822	-23.94	5.92714e-08
SGCE	ES	7:94598964-94600645	7:94599697-94599723	19.25	1.03933e-09
PPFIBP1	ES	12:27654815-27656615	12:27655143-27655235	-21.38	1.51978e-08
TPM1	ES	15:63062646-63065895	15:63064064-63064142	-26.69	5.49636e-07
THAP4	ES	2:241606474-241636940	2:241632917-241634079	36.31	2.58965e-05
MEF2A	ES	15:99690429-99706728	15:99703362-99703385	-37.33	3.48803e-05
KLHL18	ES	3:47283095-47322567	3:47319653-47319783	38.77	5.25234e-05
HMGCL	ES	1:23808324-23816674	1:23810736-23810799	25.95	4.44348e-07
OXR1	ES	8:106713986-106739457	8:106737520-106737600	-30.98	5.1795e-06
PDLIM7	ES	5:177491178-177492525	5:177492405-177492435	15.72	4.3407e-11
HMGCL	ES	1:23808324-23816674	1:23814190-23814338	26.28	6.505e-07
C12orf73	ES	12:103951631-103956630	12:103953414-103953534	22.06	4.55737e-08
VEZT	ES	12:95252072-95257149	12:95256550-95256622	27.98	1.83071e-06
PTBP2	ES	1:96804940-96806865	1:96806419-96806452	-54.13	0.00108385
APOO	ES	X:23833511-23840312	X:23833607-23833612	20.12	1.12191e-08
RNF115	ES	1:145784597-145788907	1:145787012-145787063	-41.95	0.000161826
COPS5	ES	8:67059446-67062105	8:67061854-67062024	-16.5	2.45665e-10
LRRFIP1	ES	2:237708631-237748363	2:237719523-237719567	-23	1.49154e-07
CHCHD5	ES	2:112584650-112588865	2:112585974-112586365	19.32	8.51853e-09
AP2B1	ES	17:35657792-35671753	17:35670857-35670898	-25.67	8.81487e-07
TACC2	ES	10:122228009-122237394	10:122230351-122230440	-54.86	0.00158196
CHID1	ES	11:904860-914744	11:908538-908645	-21.99	1.18931e-07
G3BP2	ES	4:75662050-75724275	4:75724056-75724176	-32.74	2.29518e-05
SNRPA1	ES	15:101285802-101286907	15:101286214-101286293	22.24	1.69515e-07
PCM1	ES	8:17924781-17935588	8:17935134-17935317	-22.95	2.86349e-07
MAP4	ES	3:47977934-47998637	3:47987383-47987433	-22.24	2.367e-07
PDLIM7	ES	5:177491147-177492404	5:177491404-177491420	-12.4	1.30946e-12
GOSR2	ES	17:46932200-46938598	17:46935029-46935225	15.5	3.40674e-10
MFF	ES	2:227328790-227330625	2:227329606-227329697	-16.3	1.04717e-09
MFF	ES	2:227328790-227330625	2:227329606-227329659	-16.33	1.09694e-09
CD99L2	ES	X:150795487-150831230	X:150814862-150814936	21.66	1.99784e-07
GOPC	ES	6:117575353-117578899	6:117577448-117577471	-33.39	4.5844e-05
GOSR2	ES	17:46932200-46938598	17:46935029-46935169	15.29	3.48831e-10
CCSER2	ES	10:84477665-84513448	10:84499875-84499959	-40.05	0.000249436
BLZF1	ES	1:169380610-169386996	1:169382062-169382281	24.8	2.00596e-06
STAU2	ES	8:73738350-73746782	8:73739756-73739868	19.69	7.30795e-08
MADD	ES	11:47308700-47309280	11:47308980-47309042	-26.77	5.64051e-06
DERL1	ES	8:123025051-123041969	8:123030605-123030716	35.84	0.000120527
MINDY1	ES	1:151001783-151006311	1:151002165-151002968	-35.86	0.000129342
YPEL5	ES	2:30148092-30156627	2:30155850-30155910	-38.12	0.000223508
FBXO25	ES	8:463151-468714	8:467720-467746	-34.05	8.25428e-05
BCAT2	ES	19:48800298-48810983	19:48806517-48806717	-22.52	6.95248e-07
PCM1	ES	8:17924781-17935588	8:17934706-17934858	-22.16	5.69056e-07
PPA2	ES	4:105399165-105473893	4:105437950-105438036	21.56	3.84488e-07
EPB41L2	ES	6:130870127-130878103	6:130870328-130870381	-18.25	2.81582e-08
AIFM1	ES	X:130155287-130165550	X:130156461-130156603	15.57	1.69269e-09
MBNL1	ES	3:152447774-152456266	3:152455542-152455577	29.77	2.60682e-05
EPB41L2	ES	6:130870127-130878103	6:130876674-130876775	-24.79	4.33529e-06
RNPS1	ES	16:2264761-2268054	16:2267175-2267218	-15.52	2.91767e-09
RFESD	ES	5:95652332-95654060	5:95653117-95653214	-36.07	0.000226482
FLNA	ES	X:154355073-154357433	X:154357251-154357274	43.72	0.000998247
SIRT2	ES	19:38893868-38899505	19:38898379-38898425	-18.75	1.09182e-07
SMARCA2	ES	9:2159910-2161685	9:2161001-2161035	-26.17	1.03393e-05
TACC2	ES	10:122228009-122237394	10:122229346-122229486	-50.35	0.00258834
EXOC7	ES	17:76089321-76094413	17:76091143-76091235	-21.16	7.11263e-07
LRRFIP2	ES	3:37096661-37129062	3:37121492-37121536	-22.52	1.72995e-06
RNPS1	ES	16:2264332-2268054	16:2264573-2264760	-18.59	1.28486e-07
SLC25A13	ES	7:96208978-96277195	7:96234802-96234917	21.52	1.11757e-06
TXNL4A	ES	18:79973857-79977597	18:79976718-79976787	-22.38	2.08515e-06
EI24	ES	11:125580205-125582345	11:125581211-125581322	20.09	4.76098e-07
MECP2	ES	X:154032558-154097603	X:154092184-154092307	22.4	2.7312e-06
ACSL1	ES	4:184788732-184825915	4:184803320-184803546	-18.97	3.06614e-07
CHCHD5	ES	2:112584650-112588865	2:112585974-112586114	17.23	6.83476e-08
LRRFIP1	ES	2:237708631-237748363	2:237714259-237714276	-20.19	7.78093e-07
BCAT2	ES	19:48800298-48810983	19:48807000-48807074	-20.53	1.10544e-06
NENF	ES	1:212433121-212444338	1:212442565-212442625	18.49	2.49913e-07
CLTC	ES	17:59685809-59690635	17:59687001-59687021	-23.92	8.76455e-06
STAU2	ES	8:73688814-73738283	8:73709032-73709162	-25.85	2.12917e-05
ACYP1	ES	14:75053660-75063953	14:75063470-75063561	20.08	1.03887e-06
ARIH2	ES	3:48922812-48927461	3:48924718-48924839	-24.97	1.58457e-05
CAMK2D	ES	4:113500512-113509637	4:113502936-113502977	-28.73	7.19821e-05
PHF20	ES	20:35801606-35823257	20:35812623-35812719	25.38	2.16078e-05
PTS	ES	11:112228674-112230625	11:112229417-112229486	-11.42	4.44039e-11
PEX2	ES	8:76984196-76999989	8:76986187-76986296	-17.86	2.43666e-07
C1D	ES	2:68047316-68062957	2:68053061-68053137	-17.58	1.94818e-07
MARK3	ES	14:103492035-103502881	14:103500156-103500200	-32.28	0.000240724
STAC3	ES	12:57248199-57250992	12:57249571-57249637	-40.1	0.00123587
METTL22	ES	16:8629111-8635167	16:8635039-8635079	-21.72	4.49541e-06
EPB41L2	ES	6:130867582-130885095	6:130869563-130870126	19.28	9.79516e-07
QKI	ES	6:163562070-163566720	6:163563420-163563719	28.1	7.62683e-05
EXOC1	ES	4:55871959-55877916	4:55872755-55872808	-31.59	0.000219704
C2CD5	ES	12:22506820-22513293	12:22512647-22512679	-18.54	6.05026e-07
C12orf75	ES	12:105330938-105365806	12:105348602-105348626	20.95	3.18063e-06
PFKFB3	ES	10:6224214-6232894	10:6226192-6226365	22.56	8.12593e-06
RBFOX2	ES	22:35746562-35759887	22:35756105-35756144	18	4.97408e-07
C9orf3	ES	9:95080781-95086681	9:95082575-95082719	23	1.17249e-05
EXOC7	ES	17:76089321-76094413	17:76091143-76091235	-17.16	2.53294e-07
OGDH	ES	7:44647535-44666735	7:44656318-44656362	-16.85	1.97097e-07
USP47	ES	11:11842225-11884466	11:11880177-11880380	-20.28	2.71372e-06
MED28	ES	4:17621700-17628005	4:17623601-17623794	16.81	2.12722e-07
MYL5	ES	4:674684-678657	4:676004-676209	25.15	3.9298e-05
TBC1D4	ES	13:75312899-75326196	13:75324237-75324401	-38.35	0.00131735
SMARCA2	ES	9:2158595-2161685	9:2159814-2159909	28.28	0.000132232
ANAPC11	ES	17:81891834-81894466	17:81893552-81893614	-15.61	9.45378e-08
CDK10	ES	16:89686760-89690552	16:89689252-89689324	25.15	4.40433e-05
RWDD2B	ES	21:29008124-29008394	21:29008240-29008307	-17.23	4.50994e-07
GSN	ES	9:121268220-121301962	9:121281470-121281562	19.19	2.15984e-06
LIMS1	ES	2:108680771-108683884	2:108680969-108681112	-20.7	5.59793e-06
AC137834.1	ES	12:57248199-57250992	12:57248706-57248803	31.37	0.000371524
VRK2	ES	2:58146475-58159348	2:58154754-58154802	-27.9	0.000142364
BIN1	ES	2:127050913-127059010	2:127051154-127051243	22.33	1.62692e-05
DNAJC19	ES	3:180985997-180988022	3:180986943-180987022	15.28	1.14505e-07
KTN1	ES	14:55673013-55675834	14:55673172-55673255	24.84	5.42855e-05
GTF3A	ES	13:27430622-27434138	13:27432731-27432804	16.67	4.43828e-07
ONT.10377	ES	17:64972928-64975559	17:64973242-64973517	-24.97	5.80925e-05
C1D	ES	2:68047320-68062957	2:68053061-68053137	-17.25	7.78079e-07
DYSF	ES	2:71613411-71643964	2:71620547-71620609	25.37	7.27037e-05
OGDH	ES	7:44647760-44666735	7:44656318-44656362	-15.91	2.54138e-07
COPS5	ES	8:67059446-67062105	8:67060497-67060545	-10.8	2.12245e-10
DCTN1	ES	2:74371729-74377431	2:74372928-74372948	-16.75	5.8685e-07
LRRFIP2	ES	3:37096661-37129062	3:37121635-37121691	-20.8	9.82242e-06
SFT2D1	ES	6:166332046-166342418	6:166341729-166341819	-29.29	0.000293476
MBNL1	ES	3:152447774-152459270	3:152456267-152456361	18.92	3.86844e-06
GPAT2	ES	2:96023024-96023308	2:96023106-96023226	42.91	0.00428498
HM13	ES	20:31566296-31569119	20:31568078-31568280	-21.66	2.12022e-05
PTS	ES	11:112228674-112230625	11:112230208-112230230	13.17	2.08301e-08
DIAPH1	ES	5:141517009-141524142	5:141518944-141518996	-32.7	0.000815934
ABI3BP	ES	3:100808236-100846371	3:100833125-100833157	-37.81	0.00216956
HOXD8	ES	2:176129775-176131319	2:176130796-176130943	31.39	0.000623366
SMARCC2	ES	12:56172705-56173695	12:56172937-56173029	-24.95	9.36306e-05
ENAH	ES	1:225501071-225507950	1:225504991-225505053	-31.59	0.00067881
PTK2	ES	8:140761263-140764233	8:140762368-140762388	-21.23	1.96431e-05
MAP4	ES	3:47857513-47870812	3:47867246-47867338	30.72	0.000579141
MFF	ES	2:227340381-227355676	2:227352514-227352573	-26.22	0.000162167
TMEM38B	ES	9:105705754-105748072	9:105722534-105722621	12.7	1.51197e-08
PRMT7	ES	16:68311100-68315896	16:68312042-68312176	-23.52	6.09588e-05
SMARCA2	ES	9:2158554-2161685	9:2159814-2159909	24.84	0.000105308
GMPPA	ES	2:219504214-219505457	2:219505228-219505362	18.31	4.11904e-06
MACF1	ES	1:39468733-39479797	1:39469547-39469615	-22.67	4.49806e-05
MAP4	ES	3:47857513-47870812	3:47869214-47869327	37.09	0.00221599
OXR1	ES	8:106726310-106739457	8:106737520-106737600	-29.14	0.000445846
INTS10	ES	8:19845798-19851648	8:19849162-19849239	-17.55	2.76641e-06
ARFGAP2	ES	11:47172334-47175014	11:47173426-47173482	-16.57	1.31338e-06
PRDM2	ES	1:13749488-13773077	1:13769118-13769173	-30.26	0.000616388
CHCHD5	ES	2:112584487-112588865	2:112585974-112586114	14.76	2.64751e-07
LPIN1	ES	2:11773746-11779518	2:11776086-11776193	-31.26	0.000788768
ABLIM1	ES	10:114445404-114451623	10:114447880-114448020	29.56	0.000536264
PPOX	ES	1:161167235-161170619	1:161170409-161170519	20.72	2.47199e-05
CDK10	ES	16:89686798-89690552	16:89689252-89689324	20.33	2.0279e-05
CD99L2	ES	X:150795290-150831230	X:150795418-150795486	13.33	7.20029e-08
MLIP	ES	6:54202234-54257307	6:54230714-54230917	-35.28	0.00206397
BCL2L12	ES	19:49666800-49668850	19:49667022-49667161	21.19	3.40889e-05
MED28	ES	4:17621700-17628005	4:17623601-17623794	15.66	9.1559e-07
MGME1	ES	20:17970371-17988165	20:17975684-17975903	-20.76	2.80865e-05
PPOX	ES	1:161167235-161170619	1:161170409-161170519	16.68	2.17782e-06
GPBP1L1	ES	1:45661226-45686992	1:45685576-45685620	-19.73	1.73799e-05
PYM1	ES	12:55903481-55927724	12:55914276-55914366	-20.49	2.63405e-05
SRSF1	ES	17:58005042-58005800	17:58005398-58005600	20.53	2.72602e-05
MINDY3	ES	10:15837319-15841425	10:15838228-15838279	25.43	0.000210592
ARFGAP2	ES	11:47172334-47173421	11:47172710-47172751	-39.38	0.00426666
PPOX	ES	1:161167235-161170619	1:161169660-161169720	21.26	4.0896e-05
ECSIT	ES	19:11508049-11519074	19:11513804-11514221	-15.39	8.66914e-07
PPP1R12A	ES	12:79810011-79817393	12:79810395-79810511	-22.09	6.16633e-05
RNPS1	ES	16:2264332-2268054	16:2267175-2267237	-12.56	4.20063e-08
HECTD1	ES	14:31113485-31114285	14:31113877-31114059	31.72	0.00121156
PRUNE1	ES	1:151017905-151024610	1:151018467-151018669	-18.13	8.03097e-06
UIMC1	ES	5:176958155-176970741	5:176969597-176969706	16.8	3.23908e-06
PTPN20	ES	10:46946676-46999911	10:46964986-46965137	42.47	0.00676936
IMMT	ES	2:86166645-86171207	2:86170749-86170841	16.94	3.74298e-06
GPAT2	ES	2:96026306-96027418	2:96027007-96027106	38.05	0.00383809
FN1	ES	2:215391815-215394527	2:215392931-215393203	23.63	0.000132566
LIMS1	ES	2:108678028-108683884	2:108680695-108680770	18.4	1.27375e-05
CUTC	ES	10:99747391-99755624	10:99754529-99754634	12.12	4.2317e-08
OPA1	ES	3:193617286-193618868	3:193617784-193617837	-21.96	8.81865e-05
DUT	ES	15:48331480-48334416	15:48332270-48332406	15.8	2.4291e-06
NDEL1	ES	17:8460161-8466929	17:8463320-8463354	-22.97	0.000141251
FN1	ES	2:215372016-215373321	2:215372109-215372375	18.63	1.81501e-05
CAST	ES	5:96722699-96727488	5:96726794-96726859	-21.39	7.45133e-05
GPATCH4	ES	1:156596479-156598226	1:156598035-156598121	13.26	2.21102e-07
GTF3A	ES	13:27424939-27427091	13:27426254-27426341	-11.57	2.47651e-08
LAMP2	ES	X:120431463-120441729	X:120439076-120439293	-16.98	6.83221e-06
ZNF7	ES	8:144829091-144837390	8:144830931-144831029	-21.07	7.28625e-05
GOLGA2	ES	9:128268525-128273849	9:128272785-128272865	-24.14	0.00024555
MTDH	ES	8:97691189-97706625	8:97699754-97699852	18.66	2.24332e-05
NAP1L1	ES	12:76060280-76074202	12:76067371-76067473	13.43	3.52307e-07
TBC1D15	ES	12:71893325-71894685	12:71894325-71894375	-20.37	5.74076e-05
KIDINS220	ES	2:8737000-8747886	2:8747145-8747201	-22.26	0.000136202
TNNT3	ES	11:1936255-1938437	11:1936963-1937003	37.96	0.00547208
GPATCH4	ES	1:156596479-156598226	1:156598035-156598121	13.07	2.72927e-07
SVIL	ES	10:29531289-29550596	10:29532002-29532172	-29.59	0.00127765
ITGB1	ES	10:32901636-32908367	10:32907063-32907143	-15.65	3.39e-06
CCDC25	ES	8:27748280-27752511	8:27748495-27748598	15.4	3.08051e-06
STRADA	ES	17:63714109-63728333	17:63723298-63723326	-29.23	0.00127006
KIDINS220	ES	2:8737000-8750111	2:8747887-8748000	25.29	0.000450353
AKAP13	ES	15:85655788-85664562	15:85658537-85658590	-23.68	0.000268354
ACTN1	ES	14:68877241-68878988	14:68878458-68878523	-16.64	8.43421e-06
STAC3	ES	12:57248804-57250992	12:57249041-57249308	26.54	0.000668923
EFCAB7	ES	1:63534217-63551724	1:63545916-63546061	32.74	0.00270237
MTFR1	ES	8:65682452-65693643	8:65689566-65689599	-17.42	1.6702e-05
MYO18A	ES	17:29082439-29086437	17:29085604-29085648	-18.14	2.64957e-05
TP53I3	ES	2:24077762-24080818	2:24079444-24079640	17.39	1.70528e-05
ACP1	ES	2:271940-272191	2:272037-272065	-15.48	4.49346e-06
NAP1L1	ES	12:76060280-76074202	12:76068909-76068994	13.48	7.39532e-07
UFD1	ES	22:19471809-19479082	22:19475068-19475100	-13.51	7.64558e-07
AKAP13	ES	15:85655788-85664562	15:85662388-85662453	-26.04	0.000671198
SMARCA1	ES	X:129492094-129496749	X:129493040-129493075	22.67	0.000227994
ECM2	ES	9:92512127-92517686	9:92514631-92515137	-18.72	4.06561e-05
TNNT1	ES	19:55141921-55146680	19:55146434-55146466	-26.27	0.000764025
PPA2	ES	4:105449404-105473893	4:105456681-105456745	11.96	1.47307e-07
RPS24	ES	10:78037305-78040614	10:78040204-78040225	14.55	2.46199e-06
PPOX	ES	1:161167235-161170619	1:161169906-161170024	19.92	8.23883e-05
ASH2L	ES	8:38116726-38119269	8:38117452-38117469	-15.94	8.1753e-06
HM13	ES	20:31566296-31569119	20:31568078-31568224	-19.55	7.18707e-05
COL6A3	ES	2:237381500-237396726	2:237387582-237388184	23.25	0.00032836
RPS24	ES	10:78037305-78040614	10:78040204-78040225	14.47	2.58822e-06
RPS24	ES	10:78037305-78040614	10:78040204-78040225	14.46	2.57685e-06
ABI1	ES	10:26770346-26777064	10:26771075-26771089	-19.76	8.1923e-05
ITGA6	ES	2:172498101-172504090	2:172501772-172501901	-25.89	0.000771252
PPA2	ES	4:105399165-105473893	4:105446383-105446502	12.37	3.06164e-07
SRSF1	ES	17:58005042-58005800	17:58005414-58005600	17.81	2.99007e-05
ACOT9	ES	X:23733218-23735918	X:23734341-23734367	16.79	1.61979e-05
TACC1	ES	8:38757410-38825307	8:38788704-38788819	-25.06	0.000678161
CHCHD5	ES	2:112584650-112588865	2:112586200-112586365	11.05	6.55872e-08
CD99L2	ES	X:150795487-150831230	X:150814862-150814948	11.13	7.97948e-08
E2F6	ES	2:11453799-11465771	2:11457179-11457233	-19.43	8.89217e-05
GMPPA	ES	2:219504214-219505457	2:219505209-219505362	-14.26	3.07238e-06
BIN1	ES	2:127050913-127059010	2:127057473-127057601	17.49	3.24926e-05
CHCHD4	ES	3:14116525-14124654	3:14121917-14122086	-16.08	1.40114e-05
TXNL4A	ES	18:79973857-80033850	18:79977598-79977701	17.3	3.2304e-05
ST20-MTHFS	ES	15:79889355-79923451	15:79907629-79907684	16.12	1.54231e-05
VEZT	ES	12:95252072-95262905	12:95256550-95256622	14.42	4.20888e-06
TARS2	ES	1:150492490-150497529	1:150496482-150496628	22.73	0.000389471
VRK2	ES	2:58146475-58159348	2:58154759-58154802	-24.31	0.000651641
SNAPC5	ES	15:66494553-66497641	15:66495330-66495419	-17.93	4.97329e-05
PHTF2	ES	7:77893665-77900710	7:77893982-77893993	-10.78	7.05718e-08
RNF146	ES	6:127280341-127286615	6:127286050-127286177	-14.77	6.08628e-06
RNF115	ES	1:145784597-145788907	1:145787008-145787063	-22.38	0.000364263
XG	ES	X:2797361-2808184	X:2806701-2806745	-26.84	0.00137079
PPA2	ES	4:105399165-105473893	4:105424196-105424322	12.58	7.8003e-07
CBWD1	ES	9:135031-154708	9:152034-152078	13.89	3.02144e-06
EFCAB7	ES	1:63534217-63551724	1:63545916-63546056	31.77	0.0039084
ACYP1	ES	14:75053660-75063953	14:75063470-75063561	16.12	1.88672e-05
DHRS7B	ES	17:21126992-21172017	17:21168752-21168892	-15.1	9.08944e-06
PLPP5	ES	8:38267392-38268881	8:38267897-38267960	18.18	6.73783e-05
MRPL55	ES	1:228108475-228109148	1:228108955-228109021	13.36	2.16558e-06
EPB41L2	ES	6:130870127-130885095	6:130878104-130878250	-18.31	7.47035e-05
UIMC1	ES	5:176958155-176970741	5:176969601-176969706	17.86	5.89386e-05
QKI	ES	6:163562070-163566720	6:163563444-163563719	-22.48	0.000445413
FERMT2	ES	14:52881470-52893292	14:52881796-52881828	-17.77	6.13203e-05
TNNT1	ES	19:55146467-55147096	19:55146681-55146707	20.17	0.000203129
CD46	ES	1:207767196-207770320	1:207767779-207767823	14.09	5.24254e-06
CD55	ES	1:207337438-207359545	1:207340391-207340508	-13.6	3.45361e-06
ABI1	ES	10:26751784-26765217	10:26763880-26763960	-16.8	3.79755e-05
CADM1	ES	11:115178776-115209573	11:115190888-115190941	-18.93	0.000124727
PYM1	ES	12:55903481-55927075	12:55914276-55914366	-18.7	0.000112312
ATG13	ES	11:46659486-46665382	11:46664849-46664959	-22.22	0.000487147
ENO1	ES	1:8870511-8871890	1:8870825-8870883	-13.14	2.69854e-06
TMEM70	ES	8:73978862-73981154	8:73979079-73979171	-16.24	3.21025e-05
UGP2	ES	2:63841233-63882465	2:63856306-63856433	-12.05	9.62165e-07
NEDD1	ES	12:96907857-96917620	12:96909752-96909895	23.35	0.00078645
TBC1D9B	ES	5:179865889-179867777	5:179867445-179867495	-29.32	0.00342496
TXNL4A	ES	18:79973857-79988239	18:79977598-79977701	15.48	2.49068e-05
WDSUB1	ES	2:159256376-159275545	2:159271702-159271795	23.52	0.000935587
WASHC2A	ES	10:50125450-50127582	10:50126057-50126179	26.9	0.00232468
KIF16B	ES	20:16381748-16404812	20:16382098-16382130	-21.75	0.000558561
CEP70	ES	3:138571357-138591853	3:138572859-138572932	-16.4	4.98107e-05
MARK3	ES	14:103492035-103502881	14:103498502-103498528	-22.86	0.000820741
CCDC186	ES	10:114163330-114174014	10:114173141-114173265	-25.25	0.0016163
THAP4	ES	2:241606474-241636940	2:241632913-241634079	17.77	0.000119384
ATP2A1	ES	16:28903441-28904179	16:28903700-28903741	-27.76	0.00322149
MFN2	ES	1:11980485-11989164	1:11981970-11982114	-15.23	2.99909e-05
PTK2	ES	8:140764291-140789473	8:140769575-140769592	-10.93	5.13847e-07
R3HDM1	ES	2:135602709-135621493	2:135604806-135605016	20.35	0.000425488
RBFOX2	ES	22:35765484-35778024	22:35768257-35768349	17.19	0.000104628
E2F6	ES	2:11453799-11465771	2:11457179-11457233	15.63	4.19323e-05
ITGA7	ES	12:55685289-55687970	12:55686202-55686314	-31.27	0.00653887
MAST4	ES	5:66899983-66986443	5:66963719-66963787	-29.73	0.00511425
CDKN3	ES	14:54397078-54401523	14:54399894-54399976	-18.74	0.00024691
WDR13	ES	X:48598038-48599352	X:48598717-48598957	10.15	2.23245e-07
PTK2	ES	8:140764291-140789473	8:140770716-140770799	-12.4	3.63481e-06
PRDM2	ES	1:13773189-13816426	1:13778418-13782831	31.95	0.00804761
SH3KBP1	ES	X:19542194-19549973	X:19545922-19546050	15.45	4.73838e-05
OSBPL2	ES	20:62279340-62281057	20:62280009-62280122	-14.15	1.90587e-05
KIAA1217	ES	10:24536894-24544980	10:24542883-24544481	-25.48	0.00248455
ATG13	ES	11:46659486-46665382	11:46663997-46664095	-20.44	0.000570299
TEAD4	ES	12:3012233-3018544	12:3017398-3017526	19.28	0.000364325
ZNF140	ES	12:133081073-133083102	12:133081273-133081329	-17.17	0.000141329
NEXN	ES	1:77918274-77926413	1:77925188-77925229	28.96	0.00522932
PFKFB3	ES	10:6226366-6232894	10:6228196-6228218	-19.34	0.000385983
PFKFB3	ES	10:6226366-6232894	10:6228196-6228218	-19.34	0.000385983
MAP4	ES	3:47928351-47998637	3:47977865-47977933	-10.36	4.5744e-07
MRPL2	ES	6:43054487-43058064	6:43056081-43056196	-12.59	6.07206e-06
PFKM	ES	12:48135039-48137720	12:48135291-48135383	-13.86	1.83847e-05
IDH3B	ES	20:2658838-2659524	20:2659109-2659312	-12.42	6.0289e-06
GGCX	ES	2:85559076-85561385	2:85560815-85560985	19.49	0.000476812
PALLD	ES	4:168894678-168898492	4:168896549-168896599	-28.93	0.00580166
ZDHHC16	ES	10:97453664-97454713	10:97453799-97453846	-21.73	0.00106081
RNF146	ES	6:127280341-127286615	6:127286050-127286177	-16.47	0.000126261
PARP6	ES	15:72250093-72251206	15:72250845-72250957	-20.84	0.000844222
CAB39L	ES	13:49382942-49433317	13:49401133-49401270	-24.13	0.0022255
APP	ES	21:25982478-26000014	21:25997360-25997416	-16.44	0.000133682
PICALM	ES	11:85959061-85974707	11:85960675-85960777	-11.64	3.38758e-06
SMARCA2	ES	9:2158393-2161685	9:2159814-2159909	20.49	0.000793027
CD99L2	ES	X:150795487-150831230	X:150816007-150816078	12.02	5.48625e-06
CLK4	ES	5:178618779-178623255	5:178622393-178622459	-18.3	0.0003539
ACIN1	ES	14:23081837-23090521	14:23089982-23090101	-21.68	0.0012396
ZC3H14	ES	14:88578141-88607242	14:88596734-88596808	18.13	0.000336124
HM13	ES	20:31561737-31569119	20:31566210-31566295	-13.93	3.07568e-05
CSNK1A1	ES	5:149513210-149520289	5:149517794-149517877	-14.12	3.89318e-05
RGS19	ES	20:64076647-64079293	20:64076857-64076954	17.98	0.000345818
RNF146	ES	6:127280341-127286615	6:127286050-127286177	-12.69	1.25425e-05
DERL1	ES	8:123021500-123041969	8:123022684-123022779	-13.56	2.58989e-05
WDR20	ES	14:102140173-102194937	14:102193463-102193514	-15.02	7.3321e-05
VIT	ES	2:36773848-36783339	2:36775002-36775067	-21.67	0.00142437
ARHGAP17	ES	16:24935640-24941986	16:24939364-24939597	25.41	0.0038275
HMGCS1	ES	5:43298976-43313355	5:43307766-43307824	-20.06	0.000869499
ELMOD3	ES	2:85371210-85377343	2:85371440-85371562	19.7	0.000766946
CCDC25	ES	8:27740518-27752511	8:27748077-27748279	-11.75	6.09411e-06
MAP4	ES	3:47928351-47998637	3:47977865-47977933	10.8	2.12195e-06
GUK1	ES	1:228140364-228145510	1:228141626-228141829	-20.29	0.000961528
RNF146	ES	6:127280341-127286615	6:127286050-127286177	-13.16	2.45897e-05
ITGB1BP1	ES	2:9418733-9422801	2:9419990-9420100	-16.08	0.000173039
ABCA8	ES	17:68940963-68955218	17:68941939-68942039	-24.26	0.00326937
CIZ1	ES	9:128169520-128170019	9:128169623-128169700	-10.1	1.09638e-06
ARIH2	ES	3:48922812-48927461	3:48924718-48924971	-12.31	1.30597e-05
CADM1	ES	11:115178776-115209573	11:115198406-115198438	-17.62	0.00039269
SLC2A8	ES	9:127404992-127407111	9:127405420-127405565	13.68	4.2415e-05
LRRC37A	ES	17:46331982-46335544	17:46332552-46332656	20.09	0.00108749
TNNT3	ES	11:1923573-1932468	11:1925099-1925116	-12.61	1.98429e-05
LRRFIP1	ES	2:237708631-237719522	2:237717750-237717809	-28.33	0.0081571
CD99	ES	X:2726374-2733356	X:2727293-2727347	-15.69	0.000174988
UBQLN1	ES	9:83665146-83669184	9:83666350-83666433	20.99	0.0015932
C11orf74	ES	11:36610240-36648015	11:36633284-36633438	12.23	1.58108e-05
CADM1	ES	11:115178776-115214607	11:115209574-115209657	14.68	0.000101728
C11orf74	ES	11:36610240-36648015	11:36636051-36636117	11.9	1.28808e-05
NDEL1	ES	17:8454888-8466929	17:8460009-8460160	15.43	0.000171062
LETMD1	ES	12:51049186-51056349	12:51056144-51056245	-15.24	0.000157131
ITGB1BP1	ES	2:9418733-9422478	2:9419990-9420100	-15.03	0.00014026
THAP6	ES	4:75514521-75516771	4:75515433-75515532	19.09	0.000952546
PTPN20	ES	10:46946676-46999911	10:46964986-46965137	20.25	0.00143294
CCDC25	ES	8:27752588-27762418	8:27756719-27756770	11.4	9.11114e-06
TNNT3	ES	11:1934920-1936962	11:1936214-1936254	-26.32	0.00663988
ABCC5	ES	3:183984895-183987769	3:183985304-183985378	18.39	0.0007881
SECISBP2	ES	9:89332987-89334635	9:89334025-89334155	-14.16	9.38232e-05
IFT46	ES	11:118557046-118559784	11:118557738-118557890	-15.49	0.000210861
C1D	ES	2:68047320-68062944	2:68053061-68053137	-14	8.6475e-05
FIP1L1	ES	4:53377924-53379224	4:53379073-53379117	-14.62	0.000130641
CCNL1	ES	3:157148590-157149484	3:157149287-157149385	12.15	2.2023e-05
ADSL	ES	22:40364366-40366435	22:40364880-40365056	10.41	3.87276e-06
RPP14	ES	3:58306418-58310506	3:58310290-58310406	-16.18	0.000331219
PFKFB3	ES	10:6224214-6232894	10:6226192-6226365	19.79	0.00143589
PSTK	ES	10:122980696-122983271	10:122982733-122983024	-19.44	0.00127986
MTFR1	ES	8:65670019-65693643	8:65682353-65682451	13.85	8.93779e-05
NFE2L1	ES	17:48056599-48057343	17:48057032-48057121	-16.28	0.000360688
BUD13	ES	11:116757228-116760734	11:116758269-116758407	22.49	0.00324911
C11orf49	ES	11:46936852-47052387	11:46987208-46987310	-11.26	1.15505e-05
ZMYND11	ES	10:210049-236837	10:221195-221356	15.46	0.000254463
WASHC2A	ES	10:50091519-50093267	10:50092162-50092233	14.01	0.000115589
STOML1	ES	15:73988803-73990350	15:73989108-73989257	-18.93	0.00127055
DGLUCY	ES	14:91114529-91157638	14:91145221-91145313	-18.38	0.00115477
CLK4	ES	5:178618779-178623255	5:178622393-178622459	-14.03	0.000142108
MIA2	ES	14:39319292-39326863	14:39320928-39321056	20.06	0.00207809
MECP2	ES	X:154032558-154097603	X:154092184-154092307	11.34	1.80061e-05
LARP4	ES	12:50441644-50454313	12:50453460-50453672	18.6	0.00134565
PRDM2	ES	1:13749488-13773077	1:13769039-13769173	-17.22	0.000795563
METTL26	ES	16:634798-636093	16:635612-635774	-17.63	0.000939742
ABI3BP	ES	3:100862386-100864832	3:100864002-100864076	23.44	0.00534579
STAU2	ES	8:73688814-73746782	8:73738284-73738349	20.51	0.00261115
NGLY1	ES	3:25719636-25729132	3:25720014-25720191	-11.78	3.26617e-05
AC137834.1	ES	12:57248199-57250992	12:57249571-57249637	-19.25	0.00180523
ZNF135	ES	19:58059311-58061579	19:58059969-58060035	22.12	0.00415768
BIN1	ES	2:127050913-127059010	2:127051154-127051243	14.76	0.000277976
DBN1	ES	5:177459269-177460431	5:177459603-177459740	-12.35	5.6725e-05
ASPH	ES	8:61681037-61684038	8:61682439-61682483	-10.55	1.09922e-05
VIPAS39	ES	14:77454103-77457494	14:77457095-77457365	-16.87	0.000814625
MX1	ES	21:41426264-41427754	21:41427206-41427304	15.88	0.000523905
PCM1	ES	8:17923189-17935588	8:17934706-17934858	-12.12	5.19932e-05
RNF14	ES	5:141973743-141980122	5:141978303-141978830	13.37	0.000130821
ACADM	ES	1:75724818-75732643	1:75728401-75728488	-13.85	0.000189853
EFCAB7	ES	1:63534217-63551724	1:63545916-63546055	25	0.0087222
TSEN15	ES	1:184054436-184095689	1:184054728-184054863	14.84	0.000342194
MTRR	ES	5:7870924-7875257	5:7873373-7873526	-20.24	0.00290146
MLF1	ES	3:158571392-158596861	3:158588852-158588924	-13.25	0.000133716
PRPF40A	ES	2:152694623-152715994	2:152714550-152714629	-12.65	8.8675e-05
HYLS1	ES	11:125887766-125899343	11:125891423-125891472	-21.09	0.00378562
BIN1	ES	2:127050913-127059010	2:127057473-127057601	10.12	9.2995e-06
ACO1	ES	9:32384736-32405484	9:32386371-32386438	-15.6	0.0005598
ZNF691	ES	1:42846658-42850949	1:42849291-42849413	17.41	0.00124211
ABI3BP	ES	3:100862386-100864832	3:100862838-100862909	23.09	0.00649888
BCL2L12	ES	19:49669116-49673697	19:49670216-49670488	19.51	0.00262356
SLAIN2	ES	4:48383785-48420124	4:48394576-48394653	-18.05	0.00167654
MKNK1	ES	1:46583330-46594112	1:46585874-46585974	-18.6	0.00206398
PLPP5	ES	8:38267392-38268881	8:38267897-38267994	14.23	0.000312812
NFIX	ES	19:13075672-13090298	19:13081680-13081855	11.92	6.61124e-05
PLPP1	ES	5:55468150-55534571	5:55490960-55491114	-10.25	1.38115e-05
SPOP	ES	17:49622877-49677932	17:49668027-49668078	-10.18	1.29917e-05
SHMT1	ES	17:18333289-18340042	17:18335559-18335675	16.08	0.000817407
USP47	ES	11:11842225-11884466	11:11880177-11880380	18.08	0.001802
EXOSC3	ES	9:37780881-37783913	9:37781986-37782137	16.82	0.0011284
PAM	ES	5:103019844-103028181	5:103025131-103025338	-11.78	6.46421e-05
CHCHD5	ES	2:112584650-112588865	2:112586200-112586365	10.87	2.89491e-05
NEDD4	ES	15:55863080-55915283	15:55869579-55869681	17.65	0.00168229
N4BP2L1	ES	13:32404272-32407644	13:32407250-32407338	22.74	0.00702872
FAAP20	ES	1:2193911-2194687	1:2193996-2194133	-13.04	0.000178916
ECM2	ES	9:92512127-92517686	9:92514631-92515203	16.11	0.000927684
TARS2	ES	1:150492490-150497529	1:150496810-150496908	19.68	0.00340653
MTMR14	ES	3:9689083-9701789	3:9689964-9690143	-14.33	0.000414419
ZNF655	ES	7:99560696-99563862	7:99562368-99562494	22.99	0.00786178
RPP14	ES	3:58306418-58310506	3:58310309-58310406	-14.67	0.000523695
C9orf3	ES	9:95080781-95086681	9:95082575-95082719	11.04	4.68047e-05
GTPBP10	ES	7:90353010-90372154	7:90355086-90355230	-14.43	0.000487093
ITGB1BP1	ES	2:9418733-9422965	2:9419990-9420100	-14.89	0.000622296
CARD19	ES	9:93110722-93112217	9:93111879-93111938	13.9	0.000383459
TPM1	ES	15:63043832-63056984	15:63044027-63044152	-11.58	8.10297e-05
ECSIT	ES	19:11508049-11519074	19:11513056-11513279	-11.64	8.61393e-05
DGUOK	ES	2:73927053-73958145	2:73938910-73939022	-11.19	6.24382e-05
NTPCR	ES	1:232956444-232978162	1:232969909-232970118	10.89	4.96195e-05
ARIH2	ES	3:48918999-48927461	3:48922748-48922811	-12.49	0.000179891
ONT.12536	ES	2:61181406-61184711	2:61183547-61183662	11.23	6.87034e-05
PRMT7	ES	16:68346281-68352247	16:68348342-68348431	-15.79	0.00112253
TEAD2	ES	19:49355420-49357251	19:49355959-49355970	-16.84	0.00172804
GPATCH8	ES	17:44464545-44474828	17:44473725-44473759	-12.1	0.000143762
SMARCA2	ES	9:2161904-2181570	9:2170419-2170472	-11.5	9.34389e-05
TMEM99	ES	17:40819209-40834381	17:40833115-40833199	10.32	3.33477e-05
BUD13	ES	11:116757228-116760734	11:116759074-116759179	20.36	0.00543585
ARIH2	ES	3:48918999-48927461	3:48922748-48922811	10.9	6.02188e-05
IFI44	ES	1:78649906-78654242	1:78650186-78650652	-16.8	0.00188751
SPATA20	ES	17:50547286-50548282	17:50547665-50547767	14.68	0.000767357
ARIH2	ES	3:48918999-48927461	3:48922748-48922811	10.79	6.05713e-05
CRYZL1	ES	21:33631558-33641680	21:33641179-33641305	-12.78	0.000276661
TPM1	ES	15:63062646-63065895	15:63064064-63064190	-10.51	4.8929e-05
VMO1	ES	17:4785660-4786157	17:4785937-4786052	16.55	0.00183425
GFPT1	ES	2:69350184-69354488	2:69354259-69354312	-16.55	0.00186965
GPATCH8	ES	17:44436546-44474828	17:44464472-44464544	15.31	0.00113518
MBD1	ES	18:50267664-50272676	18:50271469-50271540	20.39	0.00625394
UFD1	ES	22:19471809-19479082	22:19475068-19475100	-12.12	0.000212209
RFXANK	ES	19:19197047-19197520	19:19197186-19197251	-10.37	5.10892e-05
ITGB3BP	ES	1:63446857-63453917	1:63447565-63447614	-16.82	0.00228744
WDR45	ES	X:49076751-49077836	X:49077643-49077747	12.37	0.000256766
SMARCC2	ES	12:56163766-56164647	12:56164303-56164368	18.56	0.00413158
GPBP1	ES	5:57236033-57246299	5:57237113-57237172	12.84	0.000358705
MTMR14	ES	3:9689083-9701789	3:9697711-9697866	-14.45	0.000876933
UBAP2L	ES	1:154268955-154270199	1:154269362-154269412	-16.74	0.00231575
PRRX1	ES	1:170726402-170736047	1:170730277-170730348	-15.59	0.00149409
PDLIM5	ES	4:94523876-94585564	4:94573351-94573418	-16.48	0.00213002
SLC36A2	ES	5:151335548-151342887	5:151339060-151339144	18.03	0.00363771
LETMD1	ES	12:51049186-51056349	12:51055835-51056021	-13.85	0.000684201
RRAGB	ES	X:55722286-55729293	X:55727307-55727390	-13.34	0.000525502
PCM1	ES	8:17923189-17935588	8:17924713-17924780	-11.08	0.00011762
PPHLN1	ES	12:42335975-42355160	12:42351885-42352049	16.35	0.00218947
VEZT	ES	12:95252072-95266356	12:95257150-95257239	-10.47	7.41183e-05
RBMS1	ES	2:160281365-160284774	2:160282257-160282304	14.09	0.000862118
MFF	ES	2:227325428-227330625	2:227328678-227328789	-10.66	8.92395e-05
SLC35A2	ES	X:48903466-48906391	X:48904746-48904892	-15.88	0.00195779
SLC35A2	ES	X:48903466-48906391	X:48904164-48905482	14.82	0.00127264
BRCC3	ES	X:155090840-155116710	X:155116057-155116188	14.34	0.00105
HP1BP3	ES	1:20779912-20787194	1:20780345-20780540	-14.35	0.00107565
PARP6	ES	15:72250093-72251206	15:72250845-72250954	-18.98	0.00573064
PCM1	ES	8:17939862-17947185	8:17940042-17940158	10.64	0.000100685
MFF	ES	2:227325428-227332418	2:227330626-227330846	12.06	0.000301488
FAS	ES	10:89010601-89011998	10:89010753-89010815	15.56	0.00188537
SHMT1	ES	17:18330672-18340042	17:18333166-18333288	-10.59	9.99035e-05
VEZT	ES	12:95252072-95262905	12:95257150-95257239	11.32	0.000190193
PLD3	ES	19:40348769-40366383	19:40365553-40365930	-11.62	0.000242241
SLC25A17	ES	22:40779126-40799022	22:40794514-40794580	12.41	0.000416738
VCL	ES	10:74109157-74114183	10:74111909-74112112	-11.6	0.000249038
SPTAN1	ES	9:128609285-128611713	9:128609651-128609665	-16.12	0.0025622
EPS15	ES	1:51447106-51461090	1:51448046-51448135	16.91	0.00341604
ANKHD1	ES	5:140464777-140482579	5:140472239-140472295	-19.01	0.00653594
EIF4A2	ES	3:186784697-186785882	3:186784962-186785101	-15.53	0.00214331
NDUFV3	ES	21:42897048-42908863	21:42903182-42904276	13.5	0.000861653
CCDC82	ES	11:96383474-96389843	11:96387530-96387613	15.77	0.00253591
KTN1	ES	14:55661613-55667240	14:55663955-55664041	-17.07	0.00400409
ERMARD	ES	6:169751664-169755282	6:169753864-169754032	13.65	0.00105008
CCM2	ES	7:45069962-45073459	7:45072726-45072783	12.47	0.000579226
CDKN1C	ES	11:2884135-2885633	11:2885202-2885466	13.21	0.000882148
STAU2	ES	8:73688814-73746782	8:73738284-73738349	-10.14	0.000107726
MFN2	ES	1:11980485-11989164	1:11981970-11982114	14.21	0.00151423
CCDC34	ES	11:27341551-27357402	11:27350332-27350439	17.87	0.00576367
OPTN	ES	10:13108290-13109111	10:13108962-13109015	13.39	0.00103927
PRMT7	ES	16:68346281-68352247	16:68347631-68347678	-14.69	0.00191763
ATP1B3	ES	3:141876911-141903619	3:141902136-141902227	-10.36	0.000143752
ARIH2	ES	3:48918999-48927461	3:48922748-48922811	12.04	0.000494195
GUK1	ES	1:228140364-228145510	1:228141124-228141829	-13.8	0.00131868
GPATCH8	ES	17:44436546-44474828	17:44464468-44464544	11.87	0.000452494
FGGY	ES	1:59667404-59757930	1:59674039-59674133	13.71	0.00128545
BIN1	ES	2:127051244-127059010	2:127057473-127057601	12.08	0.000529136
CSNK1G3	ES	5:123591415-123604723	5:123595039-123595134	-19.46	0.00953958
TNNT1	ES	19:55141921-55146659	19:55145544-55145565	-10.78	0.000237342
PAPOLA	ES	14:96556414-96564954	14:96562819-96562893	-10.16	0.000145929
PEX2	ES	8:76986297-76999985	8:76988307-76988338	13.04	0.00103056
BUD13	ES	11:116757228-116760734	11:116757766-116757950	12.49	0.000768658
GUK1	ES	1:228140364-228145510	1:228141124-228141288	-11.88	0.000537786
MINDY3	ES	10:15796173-15821655	10:15816835-15816915	12.67	0.000866122
FERMT2	ES	14:52860466-52864400	14:52861587-52861610	-11.62	0.00046476
SPATS2	ES	12:49367588-49460769	12:49371228-49371290	-11.84	0.000538206
PDLIM2	ES	8:22589742-22593732	8:22591551-22591668	-11.32	0.00038779
S1PR1	ES	1:101237100-101242027	1:101241689-101241772	14.66	0.00237834
DBI	ES	2:119367215-119368187	2:119367559-119367644	14.47	0.00223939
ZNF7	ES	8:144829091-144837390	8:144829478-144829604	-13.85	0.00175062
NRDC	ES	1:51836213-51840225	1:51837487-51837620	-13.66	0.00165212
RAP1GDS1	ES	4:98352602-98391951	4:98379017-98379163	11.54	0.000522493
NUP54	ES	4:76124757-76144148	4:76136186-76136412	13.59	0.00165391
CBWD1	ES	9:135031-154708	9:146102-146158	10.33	0.000221209
ANXA11	ES	10:80172870-80205342	10:80176107-80176155	15.67	0.0039001
PPOX	ES	1:161167235-161170619	1:161168993-161169183	15.68	0.00391479
ZBTB8OS	ES	1:32627545-32650432	1:32633951-32634072	-13.02	0.00126161
VIPAS39	ES	14:77454103-77457494	14:77457095-77457413	-11.45	0.000513811
GGT5	ES	22:24225653-24226630	22:24226076-24226266	-15.46	0.00367124
WDR45	ES	X:49075946-49077836	X:49076645-49076750	11.56	0.000554585
NRDC	ES	1:51836213-51840225	1:51836369-51836438	-12.86	0.00124682
RNF14	ES	5:141973743-141983379	5:141980123-141980351	12.5	0.00104318
PUF60	ES	8:143818535-143821596	8:143820666-143820716	-13.44	0.00173913
EFCAB2	ES	1:244970444-245059385	1:245017242-245017326	13.71	0.00200673
FERMT2	ES	14:52860466-52864400	14:52861014-52861034	-12.44	0.00112149
ZBTB8OS	ES	1:32627545-32650432	1:32633645-32633727	-13.71	0.00211786
POSTN	ES	13:37564561-37569743	13:37569300-37569383	-18.06	0.00940112
TNNT3	ES	11:1922907-1925255	11:1923555-1923572	17.95	0.00914807
PLPP5	ES	8:38267392-38268881	8:38267897-38268461	10.06	0.000239148
SUOX	ES	12:55997340-56002211	12:55997615-55997723	-10.61	0.000371789
PLPP5	ES	8:38267392-38268881	8:38267897-38268072	12.88	0.00150889
MEAF6	ES	1:37493815-37501803	1:37495885-37495918	11.77	0.000857892
SORBS2	ES	4:185649657-185652661	4:185651784-185651828	-12.53	0.00132159
SGCA	ES	17:50168573-50170639	17:50169092-50169254	-13.85	0.00248809
NENF	ES	1:212433121-212444338	1:212442546-212442625	10.66	0.000420608
PDLIM5	ES	4:94455385-94573350	4:94523724-94523875	-10.44	0.000391797
DGUOK	ES	2:73927053-73958145	2:73946719-73946906	-10.02	0.000282659
BCL2L12	ES	19:49668938-49673697	19:49669024-49669115	-12.01	0.00109803
TUSC3	ES	8:15748466-15764202	8:15757791-15757855	-13.83	0.00274595
IQCK	ES	16:19735451-19788837	16:19763848-19764112	-10.71	0.000500337
CLCC1	ES	1:108950449-108963360	1:108962309-108962469	-12.55	0.00157582
CD99	ES	X:2726374-2733356	X:2727293-2727343	-10.96	0.000628417
MPPE1	ES	18:11884628-11885675	18:11884879-11885043	12.2	0.00137085
KITLG	ES	12:88507138-88516333	12:88515534-88515617	14.07	0.00329586
ZNF720	ES	16:31713436-31753765	16:31722626-31722752	15.48	0.00566607
BRCC3	ES	X:155090840-155116710	X:155116057-155116188	11.58	0.0009942
CCDC82	ES	11:96383474-96389843	11:96386254-96386293	13.75	0.00315572
ING3	ES	7:120955625-120966625	7:120964742-120964838	-16.77	0.00908256
NIPA2	ES	15:22838922-22851638	15:22845146-22845267	-13.14	0.00250541
FLAD1	ES	1:154984067-154992712	1:154988105-154988849	12.48	0.00183966
TENT2	ES	5:79641197-79645122	5:79642832-79642910	11.68	0.00119731
THAP6	ES	4:75514521-75516771	4:75515433-75515532	13.06	0.00245024
LAT2	ES	7:74210089-74215946	7:74214822-74214940	14.66	0.005058
EEF1D	ES	8:143581329-143586728	8:143586219-143586290	-10.18	0.000496108
ZBTB8OS	ES	1:32627545-32650432	1:32631827-32631879	-14.37	0.00467666
PAM	ES	5:102961230-102990271	5:102974116-102974436	-16.58	0.00972069
TPD52L2	ES	20:63873817-63882718	20:63875816-63875875	-10.71	0.00079305
PHF3	ES	6:63636151-63679999	6:63646527-63646795	10.59	0.000743443
ALKBH3	ES	11:43889829-43919037	11:43901516-43901725	-12.81	0.0026555
AAMDC	ES	11:77821238-77842478	11:77841019-77841060	-12.75	0.00259588
SLC25A26	ES	3:66221128-66243202	3:66236544-66236700	14.59	0.00550357
PRKAB2	ES	1:147166940-147171988	1:147167767-147167933	-11.5	0.0013631
MLX	ES	17:42567176-42568836	17:42568470-42568559	10.73	0.000856435
WDSUB1	ES	2:159256376-159275545	2:159259810-159259843	15.85	0.00843831
PRMT7	ES	16:68346281-68352247	16:68347211-68347294	-13.34	0.00344584
NDUFAF5	ES	20:13808903-13816462	20:13814418-13814515	12.1	0.00193389
POLG	ES	15:89316828-89318540	15:89317376-89317536	11.51	0.00141307
MATR3	ES	5:139294029-139314674	5:139307239-139308327	-12.16	0.00201676
RABL3	ES	3:120690488-120698422	3:120694153-120694224	11.52	0.00143266
POPDC3	ES	6:105159820-105179832	6:105161425-105162160	-11.36	0.00131469
AP4M1	ES	7:100104155-100105239	7:100104874-100104940	13.26	0.00341788
SPATS2	ES	12:49367588-49460769	12:49371228-49371290	-10.62	0.000947214
CBLB	ES	3:105678572-105681723	3:105681479-105681610	14.35	0.00584411
PPP4R3B	ES	2:55577357-55579678	2:55578247-55578342	14.71	0.00674108
MLX	ES	17:42567656-42568836	17:42568470-42568559	10.84	0.00115698
PAM	ES	5:103019844-103028184	5:103025131-103025338	-11.72	0.00222859
SRRM1	ES	1:24662805-24666814	1:24663183-24663224	-14.87	0.00822945
INTS14	ES	15:65605237-65610795	15:65607159-65607425	12.03	0.00265977
ABCC5	ES	3:183984895-183987769	3:183985304-183985455	-14.14	0.00646581
DUSP22	ES	6:311963-345853	6:335114-335163	-10.88	0.00148984
SPATS2	ES	12:49367588-49460769	12:49371228-49371290	-10.42	0.00114586
TMEM134	ES	11:67464857-67467311	11:67465056-67465100	11.55	0.00243081
CTTN	ES	11:70420511-70422939	11:70421470-70421580	14.88	0.00943185
UBQLN1	ES	9:83665146-83669184	9:83666350-83666394	11.39	0.00243863
TTC31	ES	2:74483411-74490243	2:74490025-74490127	13.44	0.00617033
ECHDC2	ES	1:52904834-52907867	1:52905034-52905090	-12.57	0.00434966
TNFSF12-TNFSF13	ES	17:7549313-7550119	17:7549471-7549521	10.95	0.00202927
POPDC3	ES	6:105159820-105179832	6:105161796-105162160	12.36	0.00417715
TMEM159	ES	16:21158747-21161084	16:21160978-21161008	11.6	0.00294832
STK25	ES	2:241501709-241508504	2:241508006-241508135	-10.05	0.00121945
ZNF135	ES	19:58059311-58061579	19:58059969-58060398	11.5	0.0028941
CLK4	ES	5:178618779-178623255	5:178619838-178619896	-11.24	0.00259175
AKR1C2	ES	10:4998748-5000549	10:4999200-4999277	11.31	0.00270012
C1orf52	ES	1:85258723-85259357	1:85258935-85259061	14.07	0.00878685
IDE	ES	10:92475995-92479276	10:92478645-92478789	-11.85	0.00363943
ESAM	ES	11:124754764-124762084	11:124756541-124756742	10.52	0.00185427
STAU1	ES	20:49154072-49188115	20:49165997-49166285	-10.69	0.00219495
DXO	ES	6:31971148-31971928	6:31971320-31971725	10.38	0.00189342
TXNL4A	ES	18:79973857-79988239	18:79977598-79977701	-12.06	0.00462026
MTRR	ES	5:7870924-7875257	5:7873373-7873526	-10.4	0.00211386
LSM14A	ES	19:34221739-34227364	19:34226408-34226464	-10.61	0.00249216
CRAT	ES	9:129108078-129110482	9:129109179-129109277	11.25	0.00351465
NUP54	ES	4:76124757-76144148	4:76134175-76134362	11.5	0.00400038
ONT.20551	ES	7:72829784-72831601	7:72830692-72830813	-11.53	0.00408726
NSMCE2	ES	8:125091901-125102316	8:125102051-125102146	-11.51	0.00405125
TATDN1	ES	8:124516031-124522936	8:124518818-124518881	10.02	0.00188864
SLC25A40	ES	7:87858752-87860571	7:87860072-87860169	-12.8	0.00757269
APLP2	ES	11:130122514-130126699	11:130123612-130123779	-10.24	0.00223843
CBLB	ES	3:105670353-105678430	3:105671024-105671046	-12.05	0.00575573
METTL23	ES	17:76726288-76732977	17:76729690-76729794	-10.31	0.00244925
MIA2	ES	14:39267523-39279336	14:39276934-39276955	12.27	0.00660664
MBNL2	ES	13:97357636-97391321	13:97366459-97366553	10.78	0.0034094
ITGB3BP	ES	1:63441104-63453917	1:63446806-63446856	-12.51	0.00755148
METTL9	ES	16:21599899-21617864	16:21612645-21612835	10.42	0.00287547
AC036214.3	ES	8:80003181-80029904	8:80028695-80028796	-11.13	0.00427192
ECHDC2	ES	1:52904834-52907867	1:52905034-52905090	-10.9	0.00382512
AMY2B	ES	1:103575541-103577719	1:103577490-103577608	-11.24	0.00453595
KAT5	ES	11:65713059-65713592	11:65713348-65713503	-11.43	0.00517338
CEP68	ES	2:65056525-65071453	2:65069399-65069801	10.18	0.00272322
MRPL2	ES	6:43054487-43058064	6:43056307-43056445	-10.51	0.00350171
ASCC2	ES	22:29825258-29838177	22:29832245-29832342	-11.14	0.00505497
UCHL5	ES	1:193051818-193059632	1:193059413-193059515	11.14	0.00507608
ENPP2	ES	8:119593861-119600677	8:119595847-119596002	12.58	0.00969241
ONT.6236	ES	13:50082558-50104703	13:50083142-50083194	-12.14	0.00823446
C2CD5	ES	12:22457162-22469708	12:22458484-22458555	-12.1	0.00845733
MTRR	ES	5:7869216-7875257	5:7870770-7870923	12.01	0.00828134
AAMDC	ES	11:77821242-77842478	11:77841019-77841060	-10.87	0.00510658
VIT	ES	2:36775068-36787128	2:36783340-36783402	11.69	0.00747791
SPATA7	ES	14:88391456-88396155	14:88393393-88393488	10.45	0.00419503
TCERG1	ES	5:146463794-146469543	5:146468341-146468403	-10.34	0.00411324
PAXX	ES	9:136992705-136993052	9:136992925-136992974	11.12	0.00620487
SKA2	ES	17:59112346-59154955	17:59131281-59131367	12.23	0.00997849
ILF3	ES	19:10683971-10688549	19:10687346-10687708	-11.9	0.00892358
KIAA0391	ES	14:35124232-35127478	14:35126735-35126782	10.15	0.00413996
KANSL2	ES	12:48655061-48662559	12:48660366-48660619	10.79	0.0057723
MRPL43	ES	10:100983818-100986748	10:100983948-100984074	11.27	0.00768158
MINDY1	ES	1:151001783-151006311	1:151002165-151002400	-11.4	0.00825073
RBM33	ES	7:155680909-155700772	7:155684933-155685052	-11.12	0.00754992
PMS1	ES	2:189784565-189791789	2:189785346-189785471	-11.04	0.00768455
BCL2L13	ES	22:17683322-17702242	22:17688986-17689142	-10.05	0.00498226
SLC25A17	ES	22:40779126-40799022	22:40792525-40792676	10.12	0.0053466
ATG9A	ES	2:219228054-219229534	2:219228424-219228485	-11.08	0.00899673
EPS15	ES	1:51447106-51461090	1:51448042-51448135	10.48	0.00694408
TMEM175	ES	4:947893-950420	4:948116-948615	10.55	0.0071928
FAAP20	ES	1:2193911-2194687	1:2194028-2194133	-10.48	0.0071152
LETMD1	ES	12:51049186-51056349	12:51053778-51053860	-11.1	0.00969602
WARS	ES	14:100361922-100375282	14:100369087-100369258	-10.15	0.00630712
ZCCHC9	ES	5:81301699-81308560	5:81304741-81305141	10.68	0.00823278
CES1	ES	16:55803602-55810516	16:55806333-55806464	-10.18	0.00688221
WDR73	ES	15:84645837-84646183	15:84645973-84646085	10.14	0.006863
INTS14	ES	15:65605237-65610795	15:65607159-65607442	10.31	0.00770815
BIRC5	ES	17:78214790-78223464	17:78216664-78216781	-10.17	0.00721348
KAZALD1	ES	10:101062116-101064500	10:101064261-101064421	10.44	0.00826342
POSTN	ES	13:37569822-37577752	13:37570580-37570669	-10.17	0.00958042
ABI1	ES	10:26755742-26765217	10:26759062-26759238	-10.11	0.00985361
PDLIM7	A3SS	5:177491147-177492404	5:177491147-177491163	-57.04	1.06258e-14
IDH3B	A3SS	20:2658523-2659524	20:2658523-2658837	64.77	1.72976e-10
CSDE1	A3SS	1:114741616-114749820	1:114741616-114741673	-60.19	1.84738e-10
TPM2	A3SS	9:35684808-35685268	9:35684808-35685139	59.92	4.83824e-09
PDLIM5	A3SS	4:94573394-94575942	4:94575616-94575942	71.25	6.47856e-07
USO1	A3SS	4:75757574-75770438	4:75770426-75770438	-37.25	1.11885e-11
USO1	A3SS	4:75757574-75770429	4:75770426-75770429	-37.25	1.11885e-11
LMO7	A3SS	13:75834388-75835232	13:75835152-75835232	-52.14	1.64876e-08
TXNL1	A3SS	18:56603053-56610992	18:56603053-56603056	48.06	3.64089e-09
PFN2	A3SS	3:149966265-149968357	3:149966265-149966586	-48.21	5.80361e-09
PDLIM7	A3SS	5:177489833-177490869	5:177489833-177490593	-48.25	9.97509e-09
PDLIM7	A3SS	5:177491147-177491806	5:177491147-177491163	-30.65	9.33186e-13
ZNF302	A3SS	19:34683239-34684251	19:34683992-34684251	-44.54	1.8809e-08
SIRT2	A3SS	19:38898915-38899505	19:38898915-38898918	-25.69	5.30013e-11
MAP4	A3SS	3:47852939-47853162	3:47852939-47853039	46.42	5.37905e-06
SLC44A2	A3SS	19:10642452-10643278	19:10642897-10643278	-30.33	1.20017e-08
SLC44A1	A3SS	9:105385503-105389903	9:105389033-105389903	37.75	5.39567e-07
APOO	A3SS	X:23833511-23840312	X:23833511-23833612	25.98	1.75274e-09
PHTF2	A3SS	7:77893665-77900710	7:77900701-77900710	-34.53	5.31687e-07
GMPPA	A3SS	2:219504214-219505227	2:219505209-219505227	-32.85	2.77577e-07
VCL	A3SS	10:74074904-74082453	10:74082451-74082453	-36.09	1.32004e-06
CAMK2D	A3SS	4:113500509-113509637	4:113500509-113500511	52.43	0.000144652
MINDY1	A3SS	1:151002707-151006311	1:151002707-151002968	-47.42	5.77564e-05
MINDY1	A3SS	1:151002324-151006311	1:151002324-151002968	-47.42	5.77564e-05
SNX13	A3SS	7:17821649-17826021	7:17821649-17821681	-38.44	7.68524e-06
IMMT	A3SS	2:86166639-86171207	2:86166639-86166644	-27.27	7.98538e-08
PRUNE1	A3SS	1:151017905-151018556	1:151018467-151018556	-30.12	6.47159e-07
CLDND1	A3SS	3:98515833-98517051	3:98515833-98516879	28.85	9.68214e-07
CHCHD5	A3SS	2:112584650-112585977	2:112585974-112585977	22.25	1.78011e-08
RPS24	A3SS	10:78037344-78040623	10:78040615-78040623	-32.86	6.88137e-06
RPS24	A3SS	10:78037344-78040620	10:78040615-78040620	-32.86	6.88137e-06
KIF13A	A3SS	6:17764947-17771907	6:17764947-17770787	-37.81	4.15791e-05
QKI	A3SS	6:163562070-163563443	6:163563420-163563443	37.1	3.59232e-05
QKI	A3SS	6:163562070-163566720	6:163563420-163566720	37.1	3.59232e-05
EML1	A3SS	14:99891228-99894628	14:99892139-99894629	-44.73	0.000219963
SEPTIN8	A3SS	5:132758557-132760801	5:132758557-132758824	31.59	1.278e-05
BCL2L12	A3SS	19:49666800-49667021	19:49667019-49667021	34.99	3.95895e-05
IMMT	A3SS	2:86170842-86171207	2:86170842-86170844	21.96	1.2977e-07
RPS24	A3SS	10:78037310-78040614	10:78040582-78040615	-31.31	1.49897e-05
MRPS33	A3SS	7:141010618-141014910	7:141010618-141010660	16.05	7.19886e-10
MACF1	A3SS	1:39463687-39468614	1:39468597-39468615	-33.02	4.29762e-05
RTKN	A3SS	2:74426575-74427168	2:74426575-74426759	-20.97	1.08787e-06
ZNF7	A3SS	8:144829605-144837393	8:144837391-144837393	26.3	1.87327e-05
LRRFIP1	A3SS	2:237708631-237717761	2:237717750-237717761	-14.14	2.61032e-09
LRRFIP1	A3SS	2:237708631-237717753	2:237717750-237717753	-14.14	2.61032e-09
ACTR2	A3SS	2:65239963-65246523	2:65246505-65246523	-18.99	6.29493e-07
ONT.14770	A3SS	21:29008124-29008394	21:29008240-29008394	-18.82	7.44143e-07
VEGFB	A3SS	11:64237223-64237520	11:64237420-64237520	28.33	0.000102202
AKAP13	A3SS	15:85669831-85682157	15:85676976-85682158	-25.05	3.74716e-05
PHTF2	A3SS	7:77893665-77900710	7:77893940-77900711	-14.49	6.47392e-08
PHTF2	A3SS	7:77893665-77900700	7:77893940-77900701	-14.49	6.47392e-08
CELF1	A3SS	11:47500933-47552991	11:47500933-47506897	-38.17	0.00203406
CELF1	A3SS	11:47489025-47552991	11:47489025-47506897	-38.17	0.00203406
RNF167	A3SS	17:4940231-4940922	17:4940487-4940922	39.91	0.00293056
RNF167	A3SS	17:4940231-4940872	17:4940487-4940872	39.91	0.00293056
CREM	A3SS	10:35207052-35211655	10:35211254-35211655	15.76	6.1951e-07
CEP70	A3SS	3:138572933-138591853	3:138572933-138572984	22.63	5.78357e-05
CEP70	A3SS	3:138572915-138591853	3:138572915-138572984	22.63	5.78357e-05
ECI2	A3SS	6:4133702-4135510	6:4133702-4133711	-16.93	2.19322e-06
VEZT	A3SS	12:95252072-95257153	12:95257150-95257153	-22.17	5.38628e-05
SMARCC2	A3SS	12:56172702-56173695	12:56172702-56172704	22.49	6.6803e-05
SEPTIN11	A3SS	4:77030971-77036772	4:77034497-77036772	38.57	0.00396202
PTS	A3SS	11:112228674-112229441	11:112229417-112229441	-10.22	1.47848e-09
ZNF84	A3SS	12:133048849-133060360	12:133056954-133060360	34.93	0.00271285
ZNF84	A3SS	12:133048849-133063078	12:133056954-133063078	34.93	0.00271285
ZNF84	A3SS	12:133048849-133056956	12:133056954-133056956	34.93	0.00271285
TSEN15	A3SS	1:184054864-184072826	1:184072157-184072826	19.08	2.10439e-05
WDR13	A3SS	X:48598038-48598750	X:48598717-48598750	16.74	4.87588e-06
ECM2	A3SS	9:92515138-92517686	9:92515138-92515203	25.74	0.000352028
SNRPB	A3SS	20:2461794-2462635	20:2461794-2461939	-16.37	4.98967e-06
C1D	A3SS	2:68047316-68062957	2:68047316-68047319	15.89	3.86317e-06
ONT.20572	A3SS	7:75410461-75414884	7:75410606-75414885	-41.46	0.00850433
PLD3	A3SS	19:40348769-40365856	19:40365553-40365856	-15.33	2.59788e-06
PLD3	A3SS	19:40348769-40365717	19:40365553-40365717	-15.33	2.59788e-06
PLD3	A3SS	19:40348769-40365661	19:40365553-40365661	-15.33	2.59788e-06
NPTN	A3SS	15:73561971-73570149	15:73561971-73561978	-11.28	5.4467e-08
CYSTM1	A3SS	5:140175291-140194458	5:140194446-140194459	19.67	6.97014e-05
ZNF84	A3SS	12:133048849-133063078	12:133060361-133063079	-27.71	0.0011328
PRPF3	A3SS	1:150344262-150344433	1:150344376-150344434	-13.83	1.61017e-06
LRRC70	A3SS	5:62578936-62580453	5:62579401-62580453	-33.09	0.00381105
TSC22D4	A3SS	7:100477460-100478793	7:100477460-100478307	-34.17	0.00456737
SLC35B1	A3SS	17:49706310-49706964	17:49706310-49706334	-16.91	2.11628e-05
CDKN3	A3SS	14:54397078-54399898	14:54399894-54399898	-20.22	0.000124654
MORF4L2	A3SS	X:103678621-103685170	X:103678621-103678651	13.02	1.53499e-06
MORF4L2	A3SS	X:103678601-103685170	X:103678601-103678651	13.02	1.53499e-06
VRK2	A3SS	2:58146475-58154758	2:58154754-58154758	-22.07	0.000382015
CAMK2D	A3SS	4:113509673-113513327	4:113509673-113509675	26.08	0.00152204
FN1	A3SS	2:215372301-215373321	2:215372301-215372375	18.31	0.000107508
FN1	A3SS	2:215372016-215373321	2:215372016-215372375	18.31	0.000107508
TOMM6	A3SS	6:41789337-41789567	6:41789531-41789567	-12.22	1.38989e-06
ONT.24095	A3SS	Y:19587508-19589520	Y:19588370-19589520	27.45	0.0033001
G3BP1	A3SS	5:151772037-151786602	5:151786572-151786602	15.32	3.76654e-05
QKI	A3SS	6:163563720-163566720	6:163564667-163566720	-18.28	0.000239343
QKI	A3SS	6:163563720-163565945	6:163564667-163565945	-18.28	0.000239343
ABCC5	A3SS	3:183985379-183987769	3:183985379-183985455	-21.16	0.000753848
RPS24	A3SS	10:78037291-78040614	10:78040582-78040614	16.58	0.000151416
SERBP1	A3SS	1:67424278-67424887	1:67424278-67424322	-11.62	4.02247e-06
FAM204A	A3SS	10:118336421-118342269	10:118336421-118336423	16.99	0.00020798
PHF3	A3SS	6:63636151-63646618	6:63646527-63646618	20.92	0.00121606
CEP70	A3SS	3:138572915-138591853	3:138572915-138572932	-20.74	0.00145677
UCKL1	A3SS	20:63942490-63944396	20:63942490-63942492	-23.38	0.00339849
NNMT	A3SS	11:114262935-114296427	11:114296401-114296427	12.11	2.52653e-05
ABTB1	A3SS	3:127673082-127674390	3:127674345-127674390	-12.43	4.20964e-05
CTSB	A3SS	8:11843005-11844024	8:11843005-11843058	18.98	0.00161957
ATP6V1G2-DDX39B	A3SS	6:31540535-31541949	6:31540535-31540664	14.89	0.000338066
REX1BD	A3SS	19:18589078-18589478	19:18589413-18589478	20.88	0.00340891
CLIP1	A3SS	12:122274163-122278153	12:122274163-122274170	-12.82	0.00013836
PAAF1	A3SS	11:73878820-73887039	11:73887031-73887039	-12.2	9.55127e-05
GLB1	A3SS	3:32997345-33014055	3:32997345-33006094	-13.53	0.000250834
TM2D2	A3SS	8:38995694-38996418	8:38995694-38995794	16.11	0.000975082
TM2D2	A3SS	8:38995406-38996418	8:38995406-38995794	16.11	0.000975082
CARD19	A3SS	9:93110722-93112217	9:93111879-93112217	13.83	0.00031621
EHMT1	A3SS	9:137728530-137743391	9:137743371-137743391	16.22	0.00106975
SPATA20	A3SS	17:50547286-50547719	17:50547665-50547719	17.1	0.00153276
PDCD6IP	A3SS	3:33826581-33828852	3:33828838-33828852	-16.21	0.00124819
PHKB	A3SS	16:47461427-47463898	16:47463882-47463898	13.17	0.000266921
ATG9A	A3SS	2:219228483-219229534	2:219228483-219228485	-21.54	0.00659848
EMC9	A3SS	14:24139615-24140888	14:24139615-24139789	12.4	0.000169542
ACP1	A3SS	2:271940-272191	2:272037-272191	-11.36	8.24083e-05
PAM	A3SS	5:103019844-103025133	5:103025131-103025133	-12.97	0.000268803
CSNK1G3	A3SS	5:123588512-123590412	5:123590410-123590412	-20.52	0.00573847
MYL12A	A3SS	18:3254062-3255756	18:3255746-3255757	-15.22	0.00111818
MRPL55	A3SS	1:228108475-228109148	1:228108475-228109021	15.02	0.00102325
MRPL55	A3SS	1:228108322-228109148	1:228108322-228109021	15.02	0.00102325
MRPL55	A3SS	1:228108319-228109148	1:228108319-228109021	15.02	0.00102325
MRPL55	A3SS	1:228107870-228109148	1:228107870-228109021	15.02	0.00102325
IFI44	A3SS	1:78649906-78650540	1:78650186-78650540	-16.83	0.00221134
TENT5A	A3SS	6:81750062-81751589	6:81750062-81750471	16.26	0.00187645
LRRC28	A3SS	15:99287952-99334017	15:99333923-99334017	13.15	0.000487416
HTD2	A3SS	3:58306652-58310506	3:58310309-58310507	-15.78	0.00211176
CLCC1	A3SS	1:108950439-108963360	1:108950439-108950448	14.47	0.00125667
CD34	A3SS	1:207887924-207888681	1:207887924-207888118	10.27	8.57174e-05
EIF3B	A3SS	7:2379512-2380414	7:2380204-2380414	11.38	0.000239063
EIF3B	A3SS	7:2379512-2380283	7:2380204-2380283	11.38	0.000239063
EIF3B	A3SS	7:2379512-2380278	7:2380204-2380278	11.38	0.000239063
ZNF135	A3SS	19:58063542-58066740	19:58066705-58066740	18.29	0.00633114
RPL35A	A3SS	3:197951329-197954010	3:197954003-197954010	11.46	0.000347867
ZNF140	A3SS	12:133083562-133105624	12:133105510-133105624	17.9	0.00676577
CPSF4	A3SS	7:99452441-99454043	7:99453966-99454043	-15.04	0.00356346
CPSF4	A3SS	7:99452441-99454040	7:99453966-99454040	-15.04	0.00356346
PORCN	A3SS	X:48509957-48511365	X:48511295-48511365	-18.07	0.00927359
BCAP29	A3SS	7:107613433-107621629	7:107618328-107621629	-14.48	0.00302736
TIA1	A3SS	2:70227792-70229058	2:70227792-70227822	16.31	0.00663753
PANK4	A3SS	1:2510749-2511337	1:2510749-2510782	-13.85	0.00276126
SERBP1	A3SS	1:67424278-67424883	1:67424278-67424322	-12.75	0.002013
ZNF135	A3SS	19:58059311-58059973	19:58059969-58059973	17.06	0.00966795
UBQLN1	A3SS	9:83666395-83669184	9:83666395-83666433	16.54	0.00850831
TMEM159	A3SS	16:21158747-21161084	16:21160978-21161084	13.78	0.00357048
ERGIC3	A3SS	20:35548870-35556010	20:35555044-35556011	-14.04	0.00409308
ERGIC3	A3SS	20:35548870-35555997	20:35555044-35555998	-14.04	0.00409308
ETHE1	A3SS	19:43526317-43526514	19:43526317-43526349	-10.63	0.000709193
SRSF1	A3SS	17:58005042-58005800	17:58005042-58005600	10.82	0.000958246
C11orf54	A3SS	11:93741729-93747301	11:93747297-93747301	10.68	0.000902091
MLX	A3SS	17:42567656-42568836	17:42568470-42568836	11.29	0.00131917
RIDA	A3SS	8:98108714-98117031	8:98108714-98108751	10.11	0.000624589
C5orf22	A3SS	5:31535894-31538483	5:31538260-31538483	-15.04	0.00714265
C5orf22	A3SS	5:31535894-31538480	5:31538260-31538480	-15.04	0.00714265
KCTD9	A3SS	8:25439665-25440576	8:25439665-25439792	14.16	0.00527284
ABI1	A3SS	10:26759236-26765217	10:26759236-26759238	11.79	0.0018376
SLC35A2	A3SS	X:48904893-48906391	X:48904893-48905482	14.2	0.00612891
EBP	A3SS	X:48521908-48523982	X:48523699-48523982	12.24	0.00289222
EBP	A3SS	X:48521908-48523922	X:48523699-48523922	12.24	0.00289222
EBP	A3SS	X:48521908-48523753	X:48523699-48523753	12.24	0.00289222
CCL4L2	A3SS	17:36211218-36212481	17:36211776-36212481	14.64	0.00845138
CCL4L2	A3SS	17:36211218-36212292	17:36211776-36212292	14.64	0.00845138
AKR1C2	A3SS	10:4999274-5000549	10:4999274-4999277	11.38	0.00286468
EPSTI1	A3SS	13:42917620-42926335	13:42917620-42917624	13.49	0.00766576
FAM118B	A3SS	11:126256853-126261427	11:126261425-126261427	10.61	0.00210896
LARP4	A3SS	12:50401029-50427764	12:50427762-50427764	-10.36	0.00206554
U2AF1L4	A3SS	19:35743206-35743295	19:35743206-35743208	-13.34	0.00867476
CYB561D2	A3SS	3:50350989-50351408	3:50351343-50351408	13.41	0.00994391
JMJD7-PLA2G4B	A3SS	15:41828189-41834893	15:41834740-41834893	-12.52	0.00767561
M6PR	A3SS	12:8940870-8942415	12:8940870-8941940	12	0.00675441
CLDN15	A3SS	7:101234374-101237364	7:101234374-101234442	10.3	0.00317565
ENOX2	A3SS	X:130637405-130656580	X:130637405-130637410	-11.59	0.00652383
ONT.8418	A3SS	16:56617591-56618588	16:56618179-56618589	11.03	0.0050707
BUB3	A3SS	10:123162829-123165046	10:123163820-123165046	10.91	0.00568668
ONT.20551	A3SS	7:72829784-72830750	7:72830692-72830750	-11.12	0.00991532
SLC25A39	A3SS	17:44322529-44322807	17:44322529-44322552	10.73	0.00889833
STRADB	A3SS	2:201478192-201478562	2:201478357-201478562	-10.13	0.00824188
AL080251.1	A3SS	1:18882673-18883123	1:18882673-18882675	10.37	0.00969116
VDAC3	A5SS	8:42395134-42398711	8:42395134-42395137	-57.97	6.278e-13
VDAC3	A5SS	8:42395131-42398711	8:42395131-42395137	-57.97	6.278e-13
VDAC3	A5SS	8:42395131-42398711	8:42395131-42395133	53.72	1.02888e-12
SVIL	A5SS	10:29569313-29634526	10:29634420-29634526	-66.42	3.3281e-10
MLF1	A5SS	3:158593422-158596861	3:158593422-158593426	-54.08	1.76017e-11
RPS24	A5SS	10:78037305-78040604	10:78037305-78037993	-53.2	1.21194e-10
ALDOA	A5SS	16:30064506-30067233	16:30064506-30064784	-48.65	8.81816e-10
TPM2	A5SS	9:35684551-35685063	9:35684732-35685063	-54.63	1.99845e-08
LRRFIP1	A5SS	2:237739307-237748363	2:237739307-237739309	-50.95	8.3439e-08
PCMT1	A5SS	6:149802370-149810615	6:149802370-149802416	-33.98	2.44665e-10
MYL12A	A5SS	18:3247588-3253232	18:3247588-3247909	45.09	4.56224e-07
MYL12A	A5SS	18:3247903-3253232	18:3247903-3247909	45.09	4.56224e-07
HMGN3	A5SS	6:79201727-79202068	6:79202056-79202068	-40.42	8.88502e-08
PDE4DIP	A5SS	1:148952155-148960653	1:148952155-148953905	38.06	3.42332e-08
NDUFC1	A5SS	4:139295961-139300963	4:139300602-139300963	-38.8	1.40451e-07
USP5	A5SS	12:6863309-6863829	12:6863309-6863377	-42.83	7.89306e-07
FASTK	A5SS	7:151079923-151080684	7:151080437-151080684	-45.4	2.39724e-06
XPO7	A5SS	8:21971942-21974669	8:21971942-21971968	-71.83	0.000333768
MGME1	A5SS	20:17970131-17975683	20:17970131-17970370	40.97	1.05234e-06
CALD1	A5SS	7:134933391-134935687	7:134933391-134934077	-49.92	1.97902e-05
EML1	A5SS	14:99891228-99894628	14:99891228-99892195	-48.87	4.05291e-05
RPS24	A5SS	10:78037305-78040605	10:78037305-78037993	-39.42	4.93523e-06
ACOT2	A5SS	14:73569397-73573387	14:73569397-73569883	-42.67	5.10348e-05
CDK10	A5SS	16:89686760-89690552	16:89686760-89686797	-28.66	7.28383e-07
UCKL1	A5SS	20:63941209-63944396	20:63944388-63944396	27.65	5.78181e-07
DCTN2	A5SS	12:57535846-57546027	12:57546020-57546027	-22.15	1.94676e-08
HMGN3	A5SS	6:79201727-79202316	6:79202276-79202316	23.31	5.4867e-08
PSAP	A5SS	10:71822008-71825836	10:71825833-71825836	-31.85	5.9661e-06
MYOM2	A5SS	8:2124215-2129126	8:2124215-2124217	-34.74	1.79301e-05
CD46	A5SS	1:207767196-207770320	1:207767196-207767823	27.48	1.86047e-06
PFKM	A5SS	12:48122654-48122766	12:48122654-48122677	-28.12	2.91523e-06
NDUFC1	A5SS	4:139295957-139302415	4:139300602-139302416	-38.25	0.000100642
NDUFC1	A5SS	4:139295957-139301287	4:139300602-139301288	-38.25	0.000100642
MAD1L1	A5SS	7:1816229-1898199	7:1819396-1898200	-24.31	5.23311e-07
ZSWIM7	A5SS	17:15993779-15999659	17:15999519-15999659	-19.02	1.11221e-08
MEF2C	A5SS	5:88823928-88883048	5:88882955-88883048	31.32	1.64407e-05
ATRAID	A5SS	2:27212468-27213176	2:27212468-27212607	-19.8	3.59552e-08
ST3GAL6	A5SS	3:98763432-98768429	3:98763432-98763439	29.56	1.86226e-05
ATP5MF	A5SS	7:99460194-99466128	7:99466111-99466128	18.06	2.00233e-08
RPS24	A5SS	10:78037291-78040581	10:78037291-78037304	-14.64	3.28797e-10
PFKM	A5SS	12:48119406-48122766	12:48119406-48119406	25.51	3.69203e-06
PFKM	A5SS	12:48119405-48122766	12:48119405-48119406	25.51	3.69203e-06
PFKM	A5SS	12:48119404-48122766	12:48119404-48119406	25.51	3.69203e-06
KIF13A	A5SS	6:17764947-17771907	6:17770746-17771908	-37.64	0.00025715
KIF13A	A5SS	6:17764947-17771113	6:17770746-17771114	-37.64	0.00025715
SHISA4	A5SS	1:201888782-201889444	1:201888782-201889067	39.23	0.000414842
SHISA4	A5SS	1:201888754-201889444	1:201888754-201889067	39.23	0.000414842
SHISA4	A5SS	1:201888754-201889444	1:201888754-201888781	-38.52	0.000467733
SLC44A2	A5SS	19:10625550-10626252	19:10625550-10625670	-26.82	2.47212e-05
GTF3A	A5SS	13:27424854-27427091	13:27424854-27424938	15.94	2.14035e-08
EPS15L1	A5SS	19:16355852-16361885	19:16361779-16361885	-33.61	0.000303454
UBA52	A5SS	19:18571892-18573292	19:18571892-18571909	-16.73	1.05078e-07
UBA52	A5SS	19:18571888-18573292	19:18571888-18571909	-16.73	1.05078e-07
STIM1	A5SS	11:4086548-4091281	11:4086548-4086861	-20.55	2.79748e-06
STIM1	A5SS	11:4086544-4091281	11:4086544-4086861	-20.55	2.79748e-06
H2AFY	A5SS	5:135346058-135350826	5:135350823-135350826	-25.77	9.05181e-05
HECTD1	A5SS	14:31205958-31207390	14:31207016-31207390	-34.44	0.00106882
SQOR	A5SS	15:45634895-45658906	15:45634895-45635108	20.31	9.6883e-06
DDX10	A5SS	11:108854224-108917872	11:108854224-108854302	-37.63	0.00206596
IDH3B	A5SS	20:2658523-2658758	20:2658638-2658758	15.86	4.61697e-07
IDH3B	A5SS	20:2658523-2658685	20:2658638-2658685	15.86	4.61697e-07
PPCS	A5SS	1:42456725-42457246	1:42456725-42457073	15.9	5.65907e-07
PPCS	A5SS	1:42456629-42457246	1:42456629-42457073	15.9	5.65907e-07
ELMOD3	A5SS	2:85371210-85377343	2:85371210-85371562	24.27	8.42372e-05
MORF4L2	A5SS	X:103677052-103678500	X:103678499-103678500	14.78	2.04176e-07
UBL7	A5SS	15:74458897-74461157	15:74461037-74461157	16.43	9.77135e-07
UBL7	A5SS	15:74458897-74461107	15:74461037-74461107	16.43	9.77135e-07
ACSL1	A5SS	4:184803547-184805526	4:184805440-184805526	-16.46	1.83282e-06
MYOM2	A5SS	8:2127882-2129126	8:2127882-2127885	23.09	8.53321e-05
NTMT1	A5SS	9:129632802-129634053	9:129632802-129632865	-11.59	9.29544e-09
ABCC5	A5SS	3:184014448-184017829	3:184015559-184017830	-17.76	5.77122e-06
ABCC5	A5SS	3:184014448-184017350	3:184015559-184017351	-17.76	5.77122e-06
FN1	A5SS	2:215372016-215372112	2:215372109-215372112	18.94	1.63062e-05
ONT.5093	A5SS	12:57889178-57890312	12:57889178-57889180	25.31	0.000300467
ONT.5093	A5SS	12:57889176-57890312	12:57889176-57889180	25.31	0.000300467
VIPAS39	A5SS	14:77454103-77457494	14:77457095-77457494	-22.29	0.000109472
GMPR	A5SS	6:16277931-16278783	6:16277931-16277977	-18.42	1.68754e-05
C1orf122	A5SS	1:37808307-37808530	1:37808307-37808439	-27.58	0.000728936
MCEE	A5SS	2:71124544-71130183	2:71129717-71130183	13.23	3.44855e-07
MCEE	A5SS	2:71124544-71130179	2:71129717-71130179	13.23	3.44855e-07
VMO1	A5SS	17:4785660-4785959	17:4785937-4785959	27.89	0.000882262
VMO1	A5SS	17:4785660-4785956	17:4785937-4785956	27.89	0.000882262
ARMC6	A5SS	19:19033931-19042710	19:19033931-19034013	21.15	0.000107856
INKA1	A5SS	3:49803364-49804180	3:49803364-49803443	25.78	0.000617223
DNAJC19	A5SS	3:180985997-180986997	3:180986943-180986997	14.11	1.51152e-06
PLPP5	A5SS	8:38267392-38268881	8:38267897-38268881	15.29	4.75348e-06
FBXO3	A5SS	11:33751608-33753342	11:33753111-33753342	-15.33	5.27924e-06
LAS1L	A5SS	X:65518466-65523559	X:65520702-65523559	-15.63	6.70949e-06
ATP5PF	A5SS	21:25729802-25734938	21:25734853-25734938	-14.91	5.01967e-06
LIMCH1	A5SS	4:41687918-41689526	4:41687918-41687926	-16.22	1.59221e-05
PIP4P1	A5SS	14:20460846-20461183	14:20461163-20461183	20.98	0.000220463
POPDC3	A5SS	6:105159820-105161795	6:105161425-105161795	-20.19	0.000181521
HNRNPL	A5SS	19:38847435-38849870	19:38849700-38849870	-35.45	0.00748339
ADSSL1	A5SS	14:104729896-104735019	14:104729896-104730213	32.64	0.0052136
AC036214.3	A5SS	8:80003121-80030053	8:80030036-80030053	-19.86	0.00020513
HM13	A5SS	20:31568225-31569119	20:31568225-31568280	-15.85	2.47877e-05
ANAPC11	A5SS	17:81891834-81893551	17:81891834-81891841	-11.6	7.80368e-07
PEMT	A5SS	17:17577028-17591596	17:17591531-17591596	27.62	0.00277079
MTRR	A5SS	5:7873513-7875257	5:7873513-7873526	-20.79	0.000443533
SURF2	A5SS	9:133357069-133357710	9:133357069-133357182	-14.5	1.68737e-05
C18orf21	A5SS	18:35972841-35974895	18:35972841-35972907	-12.07	2.12099e-06
C18orf21	A5SS	18:35972806-35974895	18:35972806-35972907	-12.07	2.12099e-06
EFR3A	A5SS	8:131940576-131944744	8:131940576-131940644	-21.72	0.000866661
HNRNPUL1	A5SS	19:41264693-41268222	19:41264693-41264798	-31.83	0.00824529
GRHPR	A5SS	9:37422806-37424844	9:37422806-37422833	-13.96	1.77561e-05
MCEE	A5SS	2:71110123-71124367	2:71124206-71124367	11.86	2.59658e-06
ATP5MC1	A5SS	17:48892841-48893408	17:48892841-48892910	-14.07	2.30995e-05
MCEE	A5SS	2:71124544-71130183	2:71130180-71130183	-14.62	3.73279e-05
AKTIP	A5SS	16:53500330-53503146	16:53502700-53503146	-20.49	0.000721491
AKTIP	A5SS	16:53500330-53503117	16:53502700-53503117	-20.49	0.000721491
ITPRID2	A5SS	2:181916428-181918597	2:181916428-181917005	-18.33	0.000316273
UCHL5	A5SS	1:193051818-193059412	1:193059185-193059412	-14.9	5.13634e-05
PFKM	A5SS	12:48135039-48137720	12:48135039-48135383	-13.46	1.88369e-05
VPS29	A5SS	12:110496204-110502048	12:110502037-110502048	-16.97	0.000185109
TACC1	A5SS	8:38757410-38788703	8:38757410-38787747	30.71	0.00952869
TACC1	A5SS	8:38742452-38788703	8:38742452-38787747	30.71	0.00952869
TACC1	A5SS	8:38728672-38788703	8:38728672-38787747	30.71	0.00952869
TNNI2	A5SS	11:1839709-1840402	11:1839709-1839711	-26.65	0.00474898
TNNI2	A5SS	11:1839705-1840402	11:1839705-1839711	-26.65	0.00474898
GUK1	A5SS	1:228141289-228145510	1:228141289-228141829	-16.86	0.000214717
STK25	A5SS	2:241501709-241508504	2:241508443-241508504	11.97	7.07497e-06
C9orf3	A5SS	9:95048645-95060693	9:95048645-95049055	17.98	0.000381364
WDYHV1	A5SS	8:123416857-123427923	8:123416857-123416932	-15.36	0.000134791
VMO1	A5SS	17:4785660-4785959	17:4785957-4785959	-21.26	0.00182392
STYXL1	A5SS	7:76030525-76047811	7:76047662-76047811	16.67	0.000353557
SMARCC2	A5SS	12:56163766-56164647	12:56164303-56164647	21.44	0.00242559
CAPN1	A5SS	11:65181787-65182700	11:65181787-65181843	-10.21	3.84673e-06
CAPN1	A5SS	11:65181783-65182700	11:65181783-65181843	-10.21	3.84673e-06
WARS	A5SS	14:100369259-100375510	14:100375283-100375510	-23.63	0.00464376
GPATCH8	A5SS	17:44464545-44474828	17:44473711-44474829	-16.06	0.000401275
GPATCH8	A5SS	17:44464545-44473724	17:44473711-44473725	-16.06	0.000401275
MRPL55	A5SS	1:228108475-228109260	1:228109149-228109260	-13.25	7.71802e-05
MRPS28	A5SS	8:80003181-80030053	8:80030036-80030053	-11.16	1.6217e-05
POPDC2	A5SS	3:119642562-119648259	3:119648119-119648259	-14.5	0.000252627
ZCCHC9	A5SS	5:81301699-81308560	5:81301699-81305141	16.09	0.000584472
ZCCHC9	A5SS	5:81301694-81308560	5:81301694-81305141	16.09	0.000584472
SLC39A11	A5SS	17:73088776-73092610	17:73092495-73092610	-22.6	0.0050292
ZNF7	A5SS	8:144829091-144837390	8:144829091-144829604	17.19	0.00134394
EIF3L	A5SS	22:37849483-37851247	22:37849483-37849493	-16.4	0.00100469
EIF3L	A5SS	22:37849488-37851247	22:37849488-37849493	-16.4	0.00100469
UBL7	A5SS	15:74458897-74461157	15:74461108-74461157	-11.27	5.08931e-05
PARK7	A5SS	1:7961788-7962762	1:7961788-7961793	-11.58	6.89429e-05
PARK7	A5SS	1:7961736-7962762	1:7961736-7961793	-11.58	6.89429e-05
RWDD3	A5SS	1:95244652-95246541	1:95244652-95244698	-17.18	0.00162316
RWDD3	A5SS	1:95244325-95246541	1:95244325-95244698	-17.18	0.00162316
FBXL4	A5SS	6:98899482-98905425	6:98905422-98905426	-14.64	0.00054264
CDK1	A5SS	10:60778460-60780140	10:60778460-60778570	22.28	0.00897801
HCCS	A5SS	X:11111461-11112018	X:11111461-11111518	10.7	6.27075e-05
HCCS	A5SS	X:11111424-11112018	X:11111424-11111518	10.7	6.27075e-05
AKAP13	A5SS	15:85583077-85585701	15:85583077-85583164	-21.51	0.00852137
HOXC10	A5SS	12:53986381-53989168	12:53986381-53986686	17.99	0.00385259
CAMK2D	A5SS	4:113454516-113457334	4:113457291-113457334	13.67	0.000670282
SSR4	A5SS	X:153794423-153794673	X:153794423-153794585	-18.78	0.0063565
SSR4	A5SS	X:153794392-153794673	X:153794392-153794585	-18.78	0.0063565
SSR4	A5SS	X:153794335-153794673	X:153794335-153794585	-18.78	0.0063565
RAD17	A5SS	5:69369934-69371034	5:69369934-69370284	-15.54	0.00268308
FAM192A	A5SS	16:57173870-57186030	16:57185821-57186030	-11.31	0.000351004
FAM192A	A5SS	16:57173870-57185824	16:57185821-57185824	-11.31	0.000351004
SPART	A5SS	13:36335833-36346239	13:36346225-36346239	-18	0.00678982
VRK2	A5SS	2:58046822-58048826	2:58046822-58046868	12.96	0.00110569
RFC4	A5SS	3:186804725-186806424	3:186806290-186806424	-15.15	0.00322524
RNF146	A5SS	6:127267045-127280230	6:127267045-127267095	-13.06	0.00167117
RNF146	A5SS	6:127266926-127280230	6:127266926-127267095	-13.06	0.00167117
CRYAB	A5SS	11:111911923-111913138	11:111913105-111913138	-12.17	0.00106172
ZNF664	A5SS	12:123973304-123973885	12:123973304-123973352	14.71	0.00388016
LAT2	A5SS	7:74214918-74215946	7:74214918-74214940	13.38	0.00333251
ANAPC13	A5SS	3:134482932-134485951	3:134485320-134485951	10.09	0.000544917
TAX1BP1	A5SS	7:27816395-27816889	7:27816395-27816520	-12.83	0.00286979
TRIM13	A5SS	13:49997132-49997666	13:49997132-49997216	13.21	0.00340744
CHEK2	A5SS	22:28712018-28712427	22:28712261-28712427	-15.99	0.00947323
MTERF1	A5SS	7:91801269-91880054	7:91827415-91880055	15.46	0.00863299
METTL23	A5SS	17:76729778-76732977	17:76729778-76729794	-11.15	0.00141009
HYI	A5SS	1:43451312-43451427	1:43451410-43451427	-11.52	0.00224782
HYI	A5SS	1:43451312-43451423	1:43451410-43451423	-11.52	0.00224782
SH3BGR	A5SS	21:39445893-39462374	21:39445893-39445929	11.63	0.00254577
TMEM99	A5SS	17:40819171-40833114	17:40819171-40819208	10.57	0.00141838
ACADVL	A5SS	17:7224394-7224483	17:7224394-7224397	-10.07	0.00114697
PPIL3	A5SS	2:200887686-200889243	2:200888956-200889243	11.28	0.00249159
IARS	A5SS	9:92289427-92293610	9:92293441-92293610	12.51	0.00476002
MGAT1	A5SS	5:180793098-180803812	5:180803602-180803812	12.93	0.00592946
PAXX	A5SS	9:136992563-136992924	9:136992563-136992700	-11.92	0.00395432
NDUFAF1	A5SS	15:41397141-41402446	15:41402144-41402446	11.54	0.00355577
NDUFAF1	A5SS	15:41397141-41402259	15:41402144-41402259	11.54	0.00355577
NAXD	A5SS	13:110615648-110622215	13:110615648-110615774	-10.76	0.00256079
IMMP1L	A5SS	11:31463306-31469757	11:31469740-31469757	10.23	0.00216819
NOL8	A5SS	9:92324210-92325317	9:92325306-92325317	13.42	0.00944408
LYPLAL1	A5SS	1:219173982-219179146	1:219173982-219174304	-11.06	0.00349499
HP1BP3	A5SS	1:20779912-20780349	1:20780345-20780349	-11.77	0.00529138
CPSF7	A5SS	11:61416520-61419948	11:61419922-61419948	11.48	0.00481697
SURF1	A5SS	9:133356321-133356458	9:133356400-133356458	-13	0.00932389
NCBP2	A5SS	3:196939433-196942425	3:196942370-196942425	-11.07	0.00415766
OSBPL9	A5SS	1:51730002-51745535	1:51730002-51730124	10.1	0.00254692
FLAD1	A5SS	1:154990258-154992712	1:154990258-154990528	11.75	0.00639438
CYB5D2	A5SS	17:4143764-4149890	17:4143764-4144005	11.09	0.00509402
DXO	A5SS	6:31971148-31971928	6:31971320-31971928	11.42	0.00698794
MFSD11	A5SS	17:76773350-76774996	17:76773350-76773351	11.4	0.00864676
NSMCE2	A5SS	8:125091901-125102316	8:125091901-125091958	10.25	0.00586729
FAM166B	A5SS	9:35563081-35563173	9:35563166-35563173	-10.43	0.00709561
AC010422.3	IR	19:12643208-12643960	19:12643431-12643592	-97.59	2.8248e-44
ONT.2810	IR	10:96750434-96750923	10:96750544-96750662	-99.75	1.68768e-42
SPARC	IR	5:151662455-151663286	5:151662678-151663130	-99.72	1.68465e-39
UBC	IR	12:124911604-124915348	12:124911744-124911971	-98.78	1.07869e-39
RNASE1	IR	14:20801346-20802093	14:20801406-20801573	-85.85	3.92179e-44
SPARC	IR	5:151662455-151663286	5:151662909-151663025	-99.44	5.70265e-35
COL1A1	IR	17:50184104-50185103	17:50184580-50185023	-98.71	2.50138e-34
COL1A1	IR	17:50184104-50185103	17:50184569-50184607	-99.56	2.91506e-33
COL1A1	IR	17:50184104-50185103	17:50184580-50184617	-99.23	2.57261e-33
AC068631.2	IR	3:186596963-186597276	3:186597002-186597089	-99.09	2.93551e-32
AC068631.2	IR	3:186596963-186597276	3:186597004-186597091	-99.09	2.93831e-32
AC068631.2	IR	3:186596963-186597276	3:186597003-186597089	-99.09	2.93831e-32
AC068631.2	IR	3:186596963-186597276	3:186597007-186597091	-99.09	2.94341e-32
COL1A1	IR	17:50184104-50185103	17:50184652-50185019	-98.68	6.43189e-32
POMGNT1	IR	1:46188683-46189357	1:46188799-46188978	-89.24	3.54614e-35
COL1A1	IR	17:50184104-50185103	17:50184644-50185019	-98.63	9.0573e-32
POMGNT1	IR	1:46188683-46189357	1:46188981-46189241	-88.97	5.19442e-35
COL1A1	IR	17:50184104-50185103	17:50184975-50185019	-98.63	4.13971e-31
UBC	IR	12:124911604-124915348	12:124911955-124912180	-97.51	3.11659e-30
UBC	IR	12:124911604-124915348	12:124911955-124912408	-97.39	3.44112e-30
UBC	IR	12:124911648-124913774	12:124911907-124912135	-88.08	7.33314e-33
UBC	IR	12:124911648-124913774	12:124911907-124912134	-88.08	7.33314e-33
UBC	IR	12:124911648-124913774	12:124911907-124912133	-88.08	7.33314e-33
UBC	IR	12:124911648-124913774	12:124911889-124912117	-88.23	9.07986e-33
UBC	IR	12:124911648-124913774	12:124911915-124912147	-88.01	7.94673e-33
ONT.3404	IR	10:120354663-120355224	10:120355055-120355114	-96.35	5.50909e-30
UBC	IR	12:124911648-124913774	12:124911928-124912154	-87.95	9.25089e-33
H1F0	IR	22:37805229-37807432	22:37807078-37807342	-85.18	5.53357e-32
EEF1A1	IR	6:73517513-73517856	6:73517604-73517716	-94.4	1.59611e-28
CTSL	IR	9:87731008-87731386	9:87731092-87731180	-81.77	1.01911e-32
EEF1A1	IR	6:73517513-73517856	6:73517591-73517716	-94.59	1.50929e-27
UBC	IR	12:124911648-124913774	12:124911854-124912309	-84.94	1.93289e-30
H1F0	IR	22:37805229-37807408	22:37805570-37807342	-83.24	7.31113e-31
H1F0	IR	22:37805229-37807432	22:37806728-37807342	-83.25	7.92365e-31
ONT.1480	IR	1:28095730-28096342	1:28095989-28096224	-97.44	5.41311e-26
ONT.1480	IR	1:28095727-28096343	1:28096018-28096224	-97.43	6.61785e-26
NAPA	IR	19:47487638-47487890	19:47487802-47487853	-83.16	5.03454e-28
H1F0	IR	22:37805229-37807433	22:37806373-37807342	-80.86	8.48868e-29
GLG1	IR	16:74451958-74452416	16:74452132-74452230	-91.11	1.23287e-25
NAPA	IR	19:47487638-47487890	19:47487805-47487858	-83.17	5.89817e-28
UBC	IR	12:124911648-124913774	12:124911858-124912313	-81.71	2.67411e-28
UBC	IR	12:124911648-124913774	12:124911861-124912316	-81.66	2.88305e-28
UBC	IR	12:124911648-124913774	12:124911979-124912205	-81.49	2.70651e-28
UBC	IR	12:124911648-124913774	12:124911889-124912345	-81.49	2.77414e-28
UBC	IR	12:124911648-124913774	12:124911972-124912199	-81.51	2.82333e-28
UBC	IR	12:124911648-124913774	12:124912012-124912238	-81.13	2.51544e-28
UBC	IR	12:124911648-124913774	12:124912053-124912278	-80.76	1.88933e-28
MRC2	IR	17:62692231-62693597	17:62693351-62693444	-89.84	1.62283e-24
TRIM27	IR	6:28903002-28904665	6:28904274-28904553	-86.21	2.76868e-25
SEC24C	IR	10:73770955-73772161	10:73771600-73771907	-86.55	4.04746e-25
SEC24C	IR	10:73770955-73772161	10:73771600-73771905	-86.55	4.04746e-25
SEC24C	IR	10:73770955-73772161	10:73771600-73771899	-86.54	4.14297e-25
SEC24C	IR	10:73770955-73772161	10:73771600-73771897	-86.54	4.14297e-25
SEC24C	IR	10:73770955-73772161	10:73771600-73771896	-86.54	4.14297e-25
SEPTIN9	IR	17:77498523-77500592	17:77499502-77500263	-94.26	1.58043e-22
TINF2	IR	14:24239643-24240155	14:24239932-24240063	-85.66	2.14769e-24
OLFML2B	IR	1:161983192-161984276	1:161983336-161983595	-81.07	2.87578e-25
INPPL1	IR	11:72238042-72238621	11:72238441-72238558	-81.34	4.8777e-25
OLFML2B	IR	1:161983192-161984276	1:161983406-161983595	-80.21	3.38771e-25
RPS19BP1	IR	22:39529095-39529611	22:39529211-39529328	-92.67	8.81527e-22
EEF2	IR	19:3976057-3976524	19:3976280-3976396	-82.34	9.81615e-23
SGSH	IR	17:80209264-80211011	17:80209580-80209637	-86.66	3.31493e-21
SGSH	IR	17:80209264-80211011	17:80209637-80209694	-85.3	1.89011e-21
JUN	IR	1:58781319-58782507	1:58781631-58782490	-90.03	2.43408e-20
CTTN	IR	11:70435026-70436575	11:70435745-70436281	-76.41	6.3661e-22
GANAB	IR	11:62624832-62625787	11:62625406-62625503	-73.01	8.78774e-22
SCMH1	IR	1:41027202-41028319	1:41027476-41028156	-69.74	6.86337e-22
EGR1	IR	5:138466757-138469315	5:138468566-138468934	-93.51	5.15005e-16
GLG1	IR	16:74451959-74453334	16:74452132-74452222	-62.34	1.18581e-23
CTTN	IR	11:70435026-70436575	11:70435556-70436281	-73.12	3.48944e-20
GSTK1	IR	7:143268787-143269107	7:143268984-143269065	-54.29	6.00244e-26
GSTK1	IR	7:143268788-143269109	7:143268985-143269065	-54.29	6.09285e-26
GSTK1	IR	7:143268788-143270754	7:143268944-143269291	-54.01	9.50245e-26
MB	IR	22:35606764-35607443	22:35606981-35607108	-59.64	8.63561e-23
MB	IR	22:35606764-35607443	22:35606981-35607079	-59.64	8.66643e-23
MB	IR	22:35606764-35607443	22:35606923-35607016	-59.66	8.90059e-23
MB	IR	22:35606764-35607443	22:35606952-35607042	-59.65	8.8275e-23
MB	IR	22:35606764-35607443	22:35606903-35607031	-59.66	8.90525e-23
MB	IR	22:35606764-35607443	22:35606942-35607031	-59.66	8.9162e-23
MB	IR	22:35606764-35607443	22:35606916-35607012	-59.66	8.92032e-23
MB	IR	22:35606764-35607443	22:35606923-35607028	-59.66	8.9511e-23
MB	IR	22:35606764-35607443	22:35606945-35607229	-59.59	8.59742e-23
MB	IR	22:35606764-35607443	22:35606772-35607005	-59.65	9.27103e-23
MB	IR	22:35606764-35607443	22:35606965-35607225	-59.56	8.64686e-23
MB	IR	22:35606764-35607443	22:35606916-35607376	-59.43	8.87345e-23
MB	IR	22:35606764-35607443	22:35607074-35607182	-59.3	9.05354e-23
MB	IR	22:35606764-35607443	22:35607061-35607204	-59.3	9.08769e-23
MB	IR	22:35606764-35607443	22:35607063-35607204	-59.26	9.26361e-23
MB	IR	22:35606764-35607443	22:35607066-35607231	-58.99	1.06486e-22
MSRB1	IR	16:1938234-1939143	16:1938520-1938718	-56.28	5.15262e-23
MSRB1	IR	16:1938234-1939143	16:1938520-1938715	-56.27	5.13206e-23
NBPF14	IR	1:148531385-148533248	1:148532000-148532203	-76.73	6.4226e-17
ANTXR1	IR	2:69245225-69249327	2:69249087-69249243	-89.33	1.74017e-14
ACTG1	IR	17:81509989-81510833	17:81510330-81510478	-70.1	5.14603e-18
ACTG1	IR	17:81509973-81510833	17:81510330-81510479	-70.1	5.14603e-18
GANAB	IR	11:62624832-62625791	11:62625397-62625501	-83.74	4.5365e-15
JUN	IR	1:58781487-58782053	1:58781631-58781903	-78.39	1.92516e-15
OGFR	IR	20:62812230-62814000	20:62813908-62813910	-81.22	1.27652e-14
OGFR	IR	20:62812230-62814000	20:62813947-62813948	-81.1	1.26873e-14
OGFR	IR	20:62812230-62814000	20:62813871-62813871	-81.09	1.36869e-14
ELN	IR	7:74068657-74069907	7:74068796-74069519	-74.24	7.32853e-16
OGFR	IR	20:62812230-62814000	20:62813852-62813852	-80.94	1.89774e-14
PTMS	IR	12:6770392-6770943	12:6770787-6770889	-59.69	8.55643e-19
CYB5R3	IR	22:42618808-42619945	22:42618941-42619267	-56.59	4.30785e-19
APLNR	IR	11:57233593-57237201	11:57233859-57235791	-87.98	1.77774e-12
CYB5R3	IR	22:42618808-42619945	22:42618948-42619272	-56.26	4.25548e-19
CYB5R3	IR	22:42618808-42619945	22:42618948-42619271	-56.26	4.25548e-19
CYB5R3	IR	22:42618808-42619945	22:42618948-42619270	-56.26	4.25548e-19
CYB5R3	IR	22:42618808-42619945	22:42618948-42619275	-56.19	4.11263e-19
UBC	IR	12:124911648-124913774	12:124912056-124913423	-54.07	2.1566e-19
OGFR	IR	20:62812230-62814000	20:62813597-62813843	-77.95	1.46598e-13
KPNA3	IR	13:49701216-49701898	13:49701528-49701855	-52.43	2.6003e-19
UBC	IR	12:124911646-124913774	12:124912181-124913320	-53.38	5.5807e-19
KHSRP	IR	19:6413411-6415457	19:6413550-6415379	-67.08	3.00561e-15
MED21	IR	12:27028285-27030272	12:27028430-27030157	-40.19	7.16843e-25
SELENOO	IR	22:50217205-50217616	22:50217358-50217360	-76.88	3.16915e-13
GPX3	IR	5:151027909-151028987	5:151028777-151028902	-70.65	3.1868e-14
GPX3	IR	5:151027909-151028993	5:151028771-151028897	-70.55	3.38138e-14
PHC1	IR	12:8939305-8941467	12:8939823-8940575	-81.06	1.99353e-12
GPX3	IR	5:151027909-151028987	5:151028768-151028888	-70.4	4.04098e-14
GPX3	IR	5:151027909-151028987	5:151028767-151028888	-70.4	4.04098e-14
GPX3	IR	5:151027909-151028985	5:151028762-151028892	-70.39	4.10119e-14
PLXND1	IR	3:129555214-129556691	3:129555544-129556616	-79.66	2.40721e-12
PTPA	IR	9:129147387-129148945	9:129147540-129148893	-49.89	3.46357e-19
UBC	IR	12:124911648-124913774	12:124912639-124913092	-50.42	1.54254e-18
UBC	IR	12:124911648-124913774	12:124912656-124913111	-50.14	1.61945e-18
UBC	IR	12:124911648-124913774	12:124912867-124913092	-47.98	1.14884e-18
PHC1	IR	12:8939305-8939822	12:8939565-8939728	-77.45	9.70495e-12
UBC	IR	12:124911648-124913774	12:124912884-124913111	-47.72	1.37162e-18
UBC	IR	12:124911648-124913774	12:124912801-124913257	-47.6	1.36315e-18
OGFR	IR	20:62812230-62814000	20:62813279-62813398	-74.9	4.57838e-12
UBC	IR	12:124911648-124913774	12:124912811-124913267	-47.38	1.37817e-18
UBC	IR	12:124911648-124913774	12:124912867-124913320	-46.76	2.2482e-18
NUDT16	IR	3:131382046-131383439	3:131383273-131383343	-49.82	2.53396e-16
RPL41	IR	12:56117482-56117832	12:56117621-56117693	-39.31	3.22618e-20
HNRNPC	IR	14:21210582-21211566	14:21211236-21211237	-44.94	1.57209e-17
ARFGAP1	IR	20:63287564-63289788	20:63289497-63289677	-82.4	6.87996e-10
RPL41	IR	12:56117482-56117832	12:56117594-56117695	-39.04	4.81669e-20
RPL41	IR	12:56117482-56117826	12:56117580-56117689	-38.61	7.73274e-20
RPL41	IR	12:56117482-56117832	12:56117573-56117691	-38.47	7.42862e-20
RPL41	IR	12:56117482-56117819	12:56117575-56117689	-38.47	7.42862e-20
RTL8A	IR	X:135050941-135052177	X:135051369-135051916	-39.13	3.01653e-19
ONT.15929	IR	3:75214500-75215042	3:75214556-75214618	-45.13	9.80027e-17
ONT.15929	IR	3:75214493-75215110	3:75214556-75214621	-45.13	9.80027e-17
RTL8A	IR	X:135050941-135052147	X:135051477-135051916	-38.93	3.00588e-19
OGFR	IR	20:62812230-62814000	20:62813321-62813440	-72.64	2.57204e-10
GATD3A	IR	21:44144820-44145708	21:44144917-44145570	-64.93	2.7846e-11
RPL41	IR	12:56117482-56117832	12:56117544-56117694	-36.06	2.48279e-19
RPL41	IR	12:56117482-56117827	12:56117544-56117690	-35.87	2.81737e-19
AKT2	IR	19:40230318-40233951	19:40232870-40232966	-42.28	1.85621e-16
AKT2	IR	19:40230318-40233951	19:40232870-40232965	-42.28	1.85621e-16
AKT2	IR	19:40230318-40233951	19:40232870-40232964	-42.46	2.46936e-16
DYNLL2	IR	17:58089142-58095536	17:58090647-58090763	-74.85	1.47654e-09
MEF2D	IR	1:156463727-156467656	1:156466499-156467630	-52.42	4.10671e-13
CLEC11A	IR	19:50725022-50725717	19:50725082-50725315	-80.7	9.07544e-09
RPL41	IR	12:56117482-56117832	12:56117536-56117692	-35.1	3.66537e-19
ZFP36	IR	19:39407743-39409407	19:39408831-39408962	-41.83	4.07942e-16
ZFP36	IR	19:39407743-39409362	19:39408827-39408958	-41.77	4.02592e-16
ZFP36	IR	19:39407745-39409368	19:39408847-39408983	-43.02	1.1353e-15
GMPR2	IR	14:24238589-24239239	14:24238770-24238905	-35.61	2.91858e-18
GMPR2	IR	14:24238589-24239239	14:24238804-24238957	-35.77	3.68613e-18
ZFP36	IR	19:39407745-39409368	19:39408811-39408934	-40.75	6.36574e-16
HIST2H4A	IR	1:149832670-149834631	1:149833115-149834134	-62.64	1.36619e-10
GMPR2	IR	14:24238589-24239239	14:24238749-24238905	-35.54	4.28241e-18
PPP1R13B	IR	14:103733195-103735195	14:103733923-103734366	-73.02	3.69393e-09
ZNHIT6	IR	1:85707629-85708418	1:85707937-85708053	-48.49	1.15799e-12
UBC	IR	12:124911648-124913774	12:124913268-124913495	-41.14	9.00209e-15
ARID1B	IR	6:157206167-157210779	6:157207492-157208474	-68.18	4.00054e-09
DDX42	IR	17:63817694-63818398	17:63818030-63818031	-49.48	3.91066e-12
SCAND1	IR	20:35953629-35955102	20:35954340-35954447	-55.36	7.25198e-11
SERPINH1	IR	11:75571781-75572783	11:75572400-75572550	-48.03	2.49098e-12
HNRNPK	IR	9:83968083-83969380	9:83968391-83968492	-36.02	1.03272e-15
CTTN	IR	11:70435026-70436575	11:70435120-70436281	-50.27	6.09578e-11
GRB2	IR	17:75318076-75320553	17:75318298-75318754	-43.43	4.02496e-12
GLG1	IR	16:74451959-74453334	16:74452132-74453170	-38.07	1.80351e-13
JUN	IR	1:58781495-58784047	1:58781628-58784005	-75.37	5.34179e-07
JUN	IR	1:58781490-58784043	1:58781635-58783999	-75.29	5.26898e-07
MLX	IR	17:42571547-42573239	17:42571815-42572643	-26.62	5.11774e-18
ERH	IR	14:69380129-69381028	14:69380483-69380576	-77.16	1.1104e-06
SLC16A1	IR	1:112911852-112914165	1:112912384-112913093	-37.81	7.48214e-13
SLC16A1	IR	1:112911852-112914165	1:112912380-112913088	-37.54	9.82928e-13
SEPTIN9	IR	17:77498523-77500592	17:77498766-77500406	-61.01	4.99843e-08
MLX	IR	17:42571547-42573239	17:42571708-42573035	-26.15	9.27862e-18
CTCF	IR	16:67610590-67612121	16:67611614-67611950	-31.05	4.71301e-15
GSK3A	IR	19:42230190-42230867	19:42230392-42230678	-33.29	1.6538e-13
MED25	IR	19:49836642-49836980	19:49836840-49836843	-52.98	1.32026e-08
TRO	IR	X:54927667-54931031	X:54927782-54928602	-65.45	4.67155e-07
OTUD5	IR	X:48922211-48923295	X:48922911-48923136	-40.77	8.79096e-11
KAZALD1	IR	10:101067248-101068201	10:101067811-101067946	-53.48	2.55403e-08
PAF1	IR	19:39385853-39386572	19:39386220-39386481	-32.33	3.01409e-13
RPRD1B	IR	20:38089726-38092361	20:38091088-38091131	-44.93	1.25505e-09
KAZALD1	IR	10:101067248-101068201	10:101067836-101067948	-53.66	3.56565e-08
CNOT9	IR	2:218594108-218596424	2:218596299-218596334	-57.56	1.56931e-07
MRPL43	IR	10:100986279-100987487	10:100986573-100986686	-40.65	2.57077e-10
C11orf24	IR	11:68261469-68262918	11:68261726-68261846	-41.46	3.96455e-10
SORBS3	IR	8:22574667-22575788	8:22574725-22574973	-46.87	6.73085e-09
CTDSPL	IR	3:37980742-37984469	3:37982644-37984247	-38	2.15527e-10
SLC39A9	IR	14:69458363-69462381	14:69458730-69461696	-46.57	1.31012e-08
NAPA	IR	19:47487679-47488389	19:47487891-47488234	-30.29	2.53554e-12
SRSF8	IR	11:95068058-95069088	11:95068184-95068654	-45.21	2.62163e-08
SRSF8	IR	11:95067531-95069122	11:95068187-95068654	-45.21	2.62163e-08
MPZL1	IR	1:167787820-167791919	1:167788138-167790126	-39.7	2.4635e-09
ITM2C	IR	2:230878008-230879241	2:230878759-230878852	-34.93	1.6588e-10
ITM2C	IR	2:230878008-230879247	2:230878760-230878852	-35.07	1.95973e-10
FSTL1	IR	3:120394223-120396996	3:120394749-120394869	-39.02	3.84569e-09
MTA2	IR	11:62593214-62594040	11:62593330-62593550	-39.76	6.69093e-09
MTA2	IR	11:62593214-62594040	11:62593326-62593550	-39.76	6.69093e-09
SEC14L1	IR	17:77213918-77216802	17:77216375-77216413	-37.44	2.42697e-09
GANAB	IR	11:62624826-62625924	11:62625386-62625499	-26.67	1.08001e-12
MFSD10	IR	4:2930564-2931150	4:2930954-2931060	-28.91	9.81376e-12
GANAB	IR	11:62624826-62625924	11:62625406-62625509	-25.99	6.84209e-13
GANAB	IR	11:62624826-62625924	11:62625406-62625507	-25.99	6.84209e-13
GANAB	IR	11:62624826-62625924	11:62625406-62625505	-25.99	6.84209e-13
GANAB	IR	11:62624826-62625924	11:62625406-62625504	-25.99	6.84209e-13
GANAB	IR	11:62624826-62625924	11:62625406-62625502	-25.99	6.84209e-13
GANAB	IR	11:62624826-62625924	11:62625406-62625501	-25.99	6.84209e-13
SHISA5	IR	3:48467877-48469573	3:48468218-48469360	-27.22	3.57764e-12
MBD6	IR	12:57529160-57530148	12:57529675-57529933	-48.85	4.28092e-07
PLOD1	IR	1:11974653-11975537	1:11974817-11975493	-28.96	3.064e-11
MYL6	IR	12:56162264-56162639	12:56162332-56162562	-50.01	8.85807e-07
SIRT7	IR	17:81917830-81921323	17:81917968-81921218	-78.91	0.000168259
GANAB	IR	11:62624826-62625924	11:62625406-62625519	-25.58	3.05317e-12
SEC14L1	IR	17:77213918-77216802	17:77216271-77216374	-35.47	5.21372e-09
SMUG1	IR	12:54181457-54183959	12:54181648-54182503	-25.05	1.97868e-12
PLCG1	IR	20:41174467-41175820	20:41174968-41175752	-30.75	3.08489e-10
MYL6	IR	12:56162264-56163008	12:56162332-56162854	-50.01	1.46605e-06
SF3A2	IR	19:2247767-2248679	19:2248321-2248362	-25.81	5.18791e-12
LMNA	IR	1:156139080-156140089	1:156139816-156139990	-30.11	2.30138e-10
SEC14L1	IR	17:77213918-77216802	17:77216271-77216335	-35.05	5.29656e-09
RCCD1	IR	15:90961618-90963125	15:90961775-90961923	-66.87	4.65773e-05
SEC14L1	IR	17:77213918-77216802	17:77216258-77216335	-34.89	6.71003e-09
SMOC2	IR	6:168666421-168667994	6:168667440-168667442	-45.92	7.00287e-07
CNPPD1	IR	2:219171897-219173128	2:219171961-219172418	-27.37	5.056e-11
FKBP10	IR	17:41822223-41823217	17:41822619-41823153	-43.27	4.22203e-07
NR3C1	IR	5:143277936-143282725	5:143279412-143282567	-32.06	2.53294e-09
SMOC2	IR	6:168666421-168667994	6:168667433-168667433	-45.48	9.80576e-07
SUOX	IR	12:56003618-56005525	12:56005245-56005454	-36.26	2.99553e-08
KLHL9	IR	9:21329671-21335380	9:21330914-21335096	-33.69	9.56638e-09
C16orf91	IR	16:1419753-1420760	16:1420613-1420691	-25.85	3.57252e-11
RHOT2	IR	16:673480-674174	16:673498-673933	-35.64	3.48551e-08
METRNL	IR	17:83094256-83095119	17:83094423-83094476	-52.83	1.03395e-05
SLC10A3	IR	X:154487311-154489082	X:154488497-154488583	-64.55	0.000103608
BTG2	IR	1:203307104-203309602	1:203307689-203309137	-23.77	2.49733e-11
SEC14L1	IR	17:77213918-77216802	17:77216180-77216244	-31.89	1.39501e-08
SEC14L1	IR	17:77213918-77216802	17:77216180-77216231	-31.83	1.34862e-08
CANT1	IR	17:78991717-78993920	17:78992141-78992409	-55.8	3.60523e-05
CFLAR	IR	2:201118533-201119179	2:201118902-201119027	-34.97	1.03663e-07
MERTK	IR	2:112028351-112029366	2:112029294-112029323	-31.02	1.46954e-08
ZFP36	IR	19:39407743-39409407	19:39408358-39408677	-18.82	1.45387e-13
ALG13	IR	X:111759734-111760645	X:111759992-111760389	-60.14	0.000103906
WBP2	IR	17:75845699-75846787	17:75846035-75846335	-23.48	7.3788e-11
ASCC2	IR	22:29833541-29834550	22:29833615-29834488	-34.11	1.1911e-07
TJAP1	IR	6:43504761-43506553	6:43505661-43506448	-40.27	1.38403e-06
SEC14L1	IR	17:77213918-77216802	17:77216128-77216166	-29.71	1.19201e-08
SEC14L1	IR	17:77213918-77216802	17:77216076-77216114	-29.1	9.19317e-09
TMEM214	IR	2:27040711-27041695	2:27040955-27041243	-33.72	1.3295e-07
SEC14L1	IR	17:77213918-77216802	17:77215806-77216335	-27.95	5.87874e-09
NFE2L1	IR	17:48058295-48061479	17:48059225-48059917	-25.88	1.55635e-09
SRSF6	IR	20:43460515-43463602	20:43460599-43463343	-44.11	7.00315e-06
GABARAPL1	IR	12:10221787-10223130	12:10222769-10222968	-21.4	2.48598e-11
SEC14L1	IR	17:77213918-77216802	17:77215936-77216101	-27.55	6.52699e-09
SEC14L1	IR	17:77213918-77216802	17:77215806-77216322	-27.59	6.9781e-09
FCGR2B	IR	1:161677476-161678022	1:161677518-161677785	-24.14	5.41275e-10
AKAP1	IR	17:57120250-57121342	17:57120294-57121278	-20.79	1.81727e-11
ZFP36	IR	19:39407743-39409407	19:39408021-39408985	-16.97	3.18577e-13
WBP2	IR	17:75845699-75846787	17:75846035-75846737	-21.59	1.59242e-10
SEC14L1	IR	17:77213918-77216802	17:77215845-77215971	-25.12	4.09359e-09
SEC14L1	IR	17:77213918-77216802	17:77215715-77216153	-25.12	4.09359e-09
ZFP36	IR	19:39407743-39409402	19:39408008-39408971	-16.78	3.41491e-13
ZFP36	IR	19:39407743-39409405	19:39408011-39408972	-16.81	3.77955e-13
APEX1	IR	14:20455248-20455773	14:20455339-20455734	-31.11	2.02528e-07
KLHL9	IR	9:21329331-21335372	9:21329420-21335096	-30.14	1.3712e-07
SEC14L1	IR	17:77213918-77216802	17:77215871-77215997	-25.34	7.78573e-09
KCNMA1	IR	10:77636199-77636985	10:77636570-77636893	-45.62	3.42547e-05
CTDSPL	IR	3:37980742-37984469	3:37980864-37982565	-29.81	1.64399e-07
ERRFI1	IR	1:8011719-8014396	1:8012953-8013357	-44.91	3.19354e-05
ZFP36	IR	19:39407743-39409413	19:39408000-39408962	-16.34	6.04904e-13
ZFP36	IR	19:39407743-39409402	19:39407999-39408962	-16.34	6.04904e-13
ZFP36	IR	19:39407743-39409407	19:39407989-39408972	-16.31	6.0892e-13
NELFCD	IR	20:58994642-58995133	20:58994825-58994925	-15.48	1.37371e-13
SKIV2L	IR	6:31969280-31969751	6:31969421-31969514	-26.12	2.5235e-08
ZFP36	IR	19:39407745-39409368	19:39407979-39408962	-16.24	7.30105e-13
TULP3	IR	12:2939311-2941140	12:2940082-2940194	-32.25	7.92948e-07
KLF6	IR	10:3775996-3779590	10:3776404-3779346	-18.56	3.87141e-11
ERRFI1	IR	1:8011719-8014396	1:8012958-8013358	-44.41	4.64222e-05
KCNMA1	IR	10:77636199-77636982	10:77636516-77636893	-43.23	4.10082e-05
CREBZF	IR	11:85660335-85662457	11:85661750-85662388	-18.98	1.10841e-10
CTDSPL	IR	3:37980742-37984469	3:37980864-37981824	-32.65	2.27288e-06
MBD6	IR	12:57529160-57530146	12:57529326-57529933	-42.09	4.6457e-05
KCNMA1	IR	10:77636199-77637789	10:77636570-77637264	-37.93	1.57747e-05
QSOX1	IR	1:180196262-180204030	1:180196891-180197332	-32.55	3.02456e-06
WDR48	IR	3:39094648-39096388	3:39095415-39095480	-31.41	2.37399e-06
MMP2	IR	16:55505339-55506691	16:55505580-55506001	-19.71	1.16955e-09
MFAP4	IR	17:19383442-19384709	17:19383613-19383797	-24.42	6.459e-08
KLF4	IR	9:107484852-107487192	9:107485927-107487027	-29.36	1.21974e-06
KIAA1217	IR	10:24542883-24547843	10:24544482-24544980	-39.87	4.50021e-05
GLYR1	IR	16:4803203-4805310	16:4804149-4804521	-21.29	7.32444e-09
CS	IR	12:56271701-56273254	12:56271892-56273141	-18.17	3.32596e-10
RNF217	IR	6:124963337-124963865	6:124963427-124963702	-51.48	0.000453058
HNRNPDL	IR	4:82424630-82425667	4:82424992-82425269	-21.46	9.94531e-09
HNRNPDL	IR	4:82424630-82425667	4:82424990-82425266	-21.46	9.94531e-09
NCBP3	IR	17:3811523-3813279	17:3812655-3813116	-22.42	4.34795e-08
MSL1	IR	17:40129245-40131345	17:40129628-40131219	-30.29	3.5572e-06
DCAF16	IR	4:17809433-17810765	4:17809693-17810446	-46.67	0.000297879
DCAF16	IR	4:17809433-17810765	4:17809693-17810442	-46.67	0.000297879
OXLD1	IR	17:81665037-81666615	17:81665585-81666276	-18.95	2.08918e-09
OXLD1	IR	17:81665037-81666615	17:81665585-81666154	-18.95	2.08918e-09
OXLD1	IR	17:81665037-81666615	17:81665585-81666149	-18.95	2.08918e-09
OXLD1	IR	17:81665037-81666615	17:81665585-81666145	-18.95	2.08918e-09
LGALS9	IR	17:27648836-27649560	17:27648916-27649358	-18.48	2.13333e-09
LY6E	IR	8:143021566-143022393	8:143021928-143022364	-21.54	3.93816e-08
SNX21	IR	20:45840639-45842879	20:45840781-45842032	-37.45	5.5471e-05
COG1	IR	17:73207181-73208504	17:73207261-73208313	-28.6	2.98433e-06
COG1	IR	17:73207181-73208504	17:73207257-73208313	-28.6	2.98433e-06
COG1	IR	17:73207181-73208504	17:73207257-73207701	-29.62	5.20361e-06
TMEM185A	IR	X:149596556-149598255	X:149597183-149597260	-42.33	0.000210033
STIP1	IR	11:64204054-64204543	11:64204358-64204471	-18.94	6.16611e-09
DUSP3	IR	17:43766512-43769814	17:43766785-43769577	-15.31	7.28493e-11
DUSP3	IR	17:43766131-43769814	17:43766785-43769581	-15.31	7.28493e-11
MERTK	IR	2:112028351-112029561	2:112028520-112028524	-27.21	2.1439e-06
CREBZF	IR	11:85661066-85665102	11:85662458-85663523	-18.64	5.31038e-09
GGCX	IR	2:85558440-85559075	2:85558663-85558916	-14.27	2.12826e-11
INTS3	IR	1:153773193-153774808	1:153773332-153774517	-28	3.90154e-06
DAZAP2	IR	12:51242330-51243781	12:51242997-51243657	-15.2	1.16937e-10
DAZAP2	IR	12:51242330-51243785	12:51242984-51243648	-15.18	1.21781e-10
DAZAP2	IR	12:51242330-51243778	12:51242979-51243647	-15.18	1.21781e-10
GTPBP2	IR	6:43620482-43621790	6:43621517-43621760	-22.49	2.11062e-07
DAZAP2	IR	12:51242330-51243785	12:51242629-51242751	-10.72	1.52716e-14
FBLN2	IR	3:13637562-13638407	3:13637573-13638115	-19.09	1.76232e-08
GGCX	IR	2:85558440-85559075	2:85558663-85558945	-14.04	3.1374e-11
HMOX1	IR	22:35393468-35394214	22:35394053-35394157	-21.54	1.53186e-07
BBS10	IR	12:76344510-76348426	12:76347788-76348161	-24.51	1.10679e-06
PCNX1	IR	14:71109795-71115382	14:71109832-71109982	-13.53	2.03026e-11
KDELR1	IR	19:48382578-48383327	19:48382659-48382919	-17.98	1.02693e-08
KCNMA1	IR	10:77634110-77637821	10:77636516-77637264	-41.11	0.000347269
MAP1LC3A	IR	20:34559736-34560345	20:34559906-34560171	-24.11	1.33928e-06
SEPTIN6	IR	X:119616712-119618786	X:119616743-119618712	-20.38	1.1551e-07
ZC3H18	IR	16:88631101-88631930	16:88631340-88631493	-27.58	7.86441e-06
CELF1	IR	11:47468284-47472357	11:47468892-47472190	-26.12	4.21869e-06
TMEM234	IR	1:32216197-32217351	1:32216282-32216383	-26.47	5.26188e-06
CERCAM	IR	9:128436849-128437347	9:128437184-128437184	-23.81	1.57458e-06
VAT1	IR	17:43014607-43016144	17:43014874-43015940	-29.45	2.0425e-05
FKBP8	IR	19:18531752-18532255	19:18531967-18532080	-15.01	6.52792e-10
HMOX1	IR	22:35393468-35394214	22:35393934-35394162	-19.84	1.23442e-07
SMUG1	IR	12:54181457-54183959	12:54182171-54182503	-13.96	1.76025e-10
GGCX	IR	2:85558440-85559075	2:85558606-85558916	-13.47	1.08462e-10
SAT1	IR	X:23783174-23786210	X:23784822-23785334	-24.04	2.80409e-06
MERTK	IR	2:112028351-112029561	2:112028389-112028390	-24.94	5.36347e-06
SETD5	IR	3:9475068-9479240	3:9475157-9478600	-22.97	2.36214e-06
CKM	IR	19:45306413-45306928	19:45306588-45306640	-13.58	3.07583e-10
TRMT13	IR	1:100147894-100150497	1:100148327-100148624	-27.12	1.76467e-05
CKM	IR	19:45306413-45306928	19:45306559-45306694	-13.5	3.11604e-10
ENSA	IR	1:150621251-150622859	1:150622537-150622598	-15.85	9.05426e-09
CKM	IR	19:45306413-45306928	19:45306597-45306647	-13.41	3.21545e-10
CKM	IR	19:45306413-45306928	19:45306577-45306677	-13.41	3.21545e-10
RHOJ	IR	14:63290878-63293219	14:63291512-63292927	-18.58	1.52954e-07
TCF25	IR	16:89910591-89911384	16:89910664-89911079	-21.7	1.4935e-06
TCEAL4	IR	X:103586654-103587502	X:103586860-103586946	-15.56	7.88279e-09
CKM	IR	19:45306413-45306928	19:45306558-45306731	-13.23	3.43854e-10
TBRG1	IR	11:124622875-124625001	11:124623234-124624930	-12.8	1.76049e-10
PLD3	IR	19:40377986-40378475	19:40378319-40378421	-15.08	5.58117e-09
MED16	IR	19:867853-868499	19:868252-868415	-23.27	4.58385e-06
MED16	IR	19:867853-868499	19:868252-868410	-23.27	4.58385e-06
CKM	IR	19:45306413-45306928	19:45306597-45306687	-13.08	3.45644e-10
VPS25	IR	17:42778957-42779599	17:42779388-42779502	-10.68	2.78514e-12
POP7	IR	7:100706821-100707495	7:100707250-100707387	-13.23	4.79196e-10
TCEAL4	IR	X:103586654-103587502	X:103586864-103586964	-15.94	2.01803e-08
TCEAL4	IR	X:103586654-103587502	X:103586854-103586946	-15.28	9.55601e-09
RELA	IR	11:65653601-65655762	11:65654510-65654818	-22.08	2.84151e-06
C9orf3	IR	9:95085930-95086841	9:95086120-95086681	-17.53	1.11551e-07
TULP3	IR	12:2939311-2941140	12:2939425-2940021	-21.2	1.9832e-06
TCEAL4	IR	X:103586654-103587502	X:103586843-103586948	-14.82	8.11424e-09
NUCB1	IR	19:48922318-48923372	19:48922466-48922604	-13.48	1.37307e-09
ERP29	IR	12:112022150-112023451	12:112022664-112022716	-11.67	6.05319e-11
KLHDC3	IR	6:43020667-43021288	6:43020716-43021176	-17.39	1.48071e-07
TCEAL4	IR	X:103586654-103587502	X:103586862-103586948	-15.43	2.08326e-08
N4BP2L1	IR	13:32400724-32403200	13:32401902-32403149	-22.56	5.76614e-06
LMNA	IR	1:156139080-156140089	1:156139103-156139769	-13.51	2.03922e-09
MRPL35	IR	2:86210480-86213794	2:86210614-86213627	-12.57	4.62157e-10
SPG7	IR	16:89556887-89557744	16:89557174-89557271	-22.38	5.91908e-06
HNRNPL	IR	19:38840488-38843914	19:38840560-38843841	-17.2	1.62897e-07
ENSA	IR	1:150621251-150622859	1:150622542-150622606	-14.38	9.21008e-09
RBMX2	IR	X:130412361-130413343	X:130412694-130412694	-23.39	1.14871e-05
ARMCX1	IR	X:101552809-101554700	X:101553289-101553921	-13.94	5.42087e-09
ENSA	IR	1:150621251-150622859	1:150622545-150622608	-13.96	5.63794e-09
ENSA	IR	1:150621251-150622859	1:150622545-150622606	-13.96	5.63794e-09
ENSA	IR	1:150621251-150622859	1:150622545-150622605	-13.96	5.63794e-09
ENSA	IR	1:150621251-150622859	1:150622542-150622607	-13.96	5.63794e-09
CKM	IR	19:45306413-45306928	19:45306615-45306687	-12.23	3.83951e-10
FAM192A	IR	16:57152471-57154507	16:57153807-57154134	-12.44	5.69039e-10
LMBR1L	IR	12:49097136-49097739	12:49097262-49097565	-13.61	3.60357e-09
CKM	IR	19:45306413-45306928	19:45306615-45306710	-12.17	3.8656e-10
CKM	IR	19:45306413-45306928	19:45306607-45306753	-12.15	3.78128e-10
CKM	IR	19:45306413-45306928	19:45306597-45306753	-12.15	3.81412e-10
CKM	IR	19:45306413-45306928	19:45306615-45306736	-12.14	3.831e-10
CKM	IR	19:45306413-45306928	19:45306615-45306753	-12.14	3.84701e-10
SERPINE1	IR	7:101137405-101139266	7:101138174-101139154	-24.42	2.0893e-05
TCEA2	IR	20:64063203-64064120	20:64063385-64063917	-32.29	0.000289093
CKM	IR	19:45306413-45306928	19:45306641-45306737	-12.13	3.83854e-10
CKM	IR	19:45306413-45306928	19:45306649-45306710	-12.13	3.85118e-10
CKM	IR	19:45306413-45306928	19:45306649-45306737	-12.12	3.86308e-10
CKM	IR	19:45306413-45306928	19:45306649-45306753	-12.09	3.81805e-10
STIP1	IR	11:64204054-64204543	11:64204133-64204452	-15.76	6.45075e-08
COX7A2L	IR	2:42349338-42351359	2:42350523-42350669	-12.02	3.79236e-10
COX7A2L	IR	2:42349338-42351359	2:42350522-42350669	-12.02	3.79236e-10
COX7A2L	IR	2:42349338-42351359	2:42350521-42350671	-12.02	3.79236e-10
COX7A2L	IR	2:42349338-42351359	2:42350515-42350662	-12.02	3.79236e-10
ZNF317	IR	19:9160114-9163402	19:9162961-9163054	-36.78	0.000855864
SH3GLB2	IR	9:129007036-129008791	9:129008151-129008683	-27.41	7.90625e-05
TCEA2	IR	20:64063204-64064126	20:64063385-64063891	-31.23	0.000277292
CERCAM	IR	9:128436849-128437347	9:128437116-128437117	-18.18	7.81153e-07
TCEAL4	IR	X:103586654-103587502	X:103586839-103586940	-14.15	1.49773e-08
C1QC	IR	1:22647227-22647887	1:22647682-22647783	-18.06	7.40784e-07
SSBP3	IR	1:54226518-54227160	1:54227131-54227133	-17.3	4.03013e-07
CSF3R	IR	1:36466044-36466827	1:36466201-36466620	-22.07	9.72573e-06
COX7A2L	IR	2:42349338-42351359	2:42350527-42350683	-11.95	6.09244e-10
MYLIP	IR	6:16144897-16146870	6:16145318-16146661	-25.46	4.7559e-05
NECAP2	IR	1:16458842-16460078	1:16459063-16459273	-10.68	4.97322e-11
ONT.3214	IR	10:73742968-73744296	10:73743231-73744216	-13.89	1.20975e-08
RPA2	IR	1:27891539-27892247	1:27891709-27892148	-13.08	4.00593e-09
TULP3	IR	12:2939311-2941140	12:2939425-2940194	-22.08	1.07927e-05
TULP3	IR	12:2939311-2941130	12:2939425-2940529	-22.08	1.07927e-05
CKM	IR	19:45306413-45306928	19:45306689-45306739	-11.7	4.34336e-10
N4BP2L1	IR	13:32400724-32403200	13:32401902-32402907	-22.01	1.14048e-05
CKM	IR	19:45306413-45306928	19:45306692-45306737	-11.6	4.20572e-10
CKM	IR	19:45306413-45306928	19:45306689-45306753	-11.59	4.21965e-10
MBD1	IR	18:50271042-50272738	18:50271541-50272676	-18.28	1.15912e-06
LHFPL6	IR	13:39342892-39344054	13:39343945-39343980	-12.39	1.85507e-09
SLC41A3	IR	3:126006358-126007225	3:126006565-126007113	-11.91	8.36841e-10
EMD	IR	X:154380882-154381523	X:154381144-154381397	-21.21	8.33736e-06
EMD	IR	X:154380882-154381523	X:154381138-154381406	-21.21	8.33736e-06
CKM	IR	19:45306413-45306928	19:45306710-45306753	-11.49	4.33816e-10
MECP2	IR	X:154030234-154031450	X:154030655-154031063	-19.62	3.35139e-06
RBMX2	IR	X:130412361-130413343	X:130412687-130412687	-22.79	1.95115e-05
CYLD	IR	16:50796324-50801935	16:50800873-50801754	-16.73	5.30316e-07
THRA	IR	17:40089206-40093867	17:40089334-40093019	-40.12	0.00245142
ASTN2	IR	9:116425228-116426088	9:116425627-116425875	-33.17	0.00070672
ASTN2	IR	9:116425228-116426088	9:116425627-116425854	-33.17	0.00070672
MAP1LC3A	IR	20:34559736-34560345	20:34559797-34560171	-20.91	1.05206e-05
GGA3	IR	17:75236599-75238389	17:75237797-75237981	-17.7	1.36472e-06
GGA3	IR	17:75236599-75238389	17:75237778-75237981	-17.7	1.36472e-06
GNB2	IR	7:100678398-100679162	7:100678556-100679085	-18.65	2.73021e-06
MECP2	IR	X:154030234-154031450	X:154030956-154030957	-18.4	2.31373e-06
DUS1L	IR	17:82057880-82058416	17:82058092-82058340	-15	1.23157e-07
HMOX1	IR	22:35393468-35394214	22:35393671-35394159	-16.1	4.12591e-07
PER1	IR	17:8143266-8144993	17:8143877-8144759	-22.85	3.29416e-05
THRA	IR	17:40089206-40093867	17:40089334-40093136	-38.75	0.00230482
PER1	IR	17:8143266-8144993	17:8143877-8144750	-22.28	3.19065e-05
TK1	IR	17:78174121-78175169	17:78174318-78174392	-20.02	1.0993e-05
TK1	IR	17:78174121-78175169	17:78174312-78174382	-20.02	1.0993e-05
EEF2	IR	19:3976057-3976747	19:3976266-3976380	-12.25	9.45231e-09
C7orf50	IR	7:996986-997804	7:997434-997492	-20.49	1.66184e-05
EEF2	IR	19:3976057-3976747	19:3976267-3976381	-12.12	1.01495e-08
ABCC5	IR	3:183983753-183987917	3:183984895-183985303	-17.54	3.43873e-06
DUSP22	IR	6:348769-351353	6:350520-350821	-13.52	9.93692e-08
PNISR	IR	6:99398051-99401630	6:99400312-99400543	-17.58	4.94592e-06
SF1	IR	11:64764606-64766155	11:64765519-64765950	-16.36	2.18488e-06
SEPTIN2	IR	2:241351967-241354024	2:241352894-241353837	-13.91	2.99754e-07
OAZ2	IR	15:64687575-64688834	15:64687624-64688441	-12.02	3.10051e-08
SRPRA	IR	11:126262919-126264044	11:126263659-126263819	-12.62	7.11086e-08
GPRC5B	IR	16:19858498-19861973	16:19858546-19861836	-31.59	0.00140748
DDX24	IR	14:94048291-94051462	14:94051070-94051339	-13.66	2.69569e-07
OAZ2	IR	15:64687575-64688834	15:64687615-64688441	-12.07	3.88138e-08
OAZ2	IR	15:64687575-64688834	15:64687615-64688439	-12.07	3.88138e-08
OAZ2	IR	15:64687575-64688834	15:64687615-64688434	-12.07	3.88138e-08
OAZ2	IR	15:64687574-64688834	15:64687620-64688441	-12.07	3.88138e-08
C7orf50	IR	7:996986-997804	7:997453-997509	-19.85	3.53879e-05
ANGPTL4	IR	19:8373705-8374370	19:8373956-8374015	-22.16	0.000110358
EEF2	IR	19:3976060-3976747	19:3976271-3976385	-11.34	2.17883e-08
PER1	IR	17:8144055-8144993	17:8144269-8144750	-25.9	0.000442183
CHRDL1	IR	X:110673856-110676361	X:110674485-110675804	-25.68	0.000417082
LRRC41	IR	1:46277462-46279084	1:46278906-46278906	-12.34	9.41432e-08
TPM2	IR	9:35681992-35682904	9:35682164-35682523	-17.64	1.26262e-05
EEF2	IR	19:3976062-3976747	19:3976273-3976388	-11.17	2.12198e-08
MBD1	IR	18:50268846-50271540	18:50269819-50271468	-17.88	1.84351e-05
LBH	IR	2:30257433-30260018	2:30257573-30258000	-13.53	6.25756e-07
MRPL35	IR	2:86210480-86213794	2:86210614-86212425	-11.45	5.04333e-08
TINF2	IR	14:24239649-24240875	14:24240156-24240262	-13.31	5.49888e-07
MECP2	IR	X:154030234-154031450	X:154030937-154031395	-12.91	3.62738e-07
KLHDC3	IR	6:43020667-43021291	6:43020726-43021091	-13.67	8.9906e-07
NFATC4	IR	14:24376294-24378001	14:24376879-24377637	-23.59	0.000317107
EEF2	IR	19:3976063-3976747	19:3976277-3976392	-10.76	2.20365e-08
ZFYVE1	IR	14:72969452-72971114	14:72969757-72970892	-18.71	5.44442e-05
CD276	IR	15:73712934-73714509	15:73713064-73713289	-18.57	5.20008e-05
CCL4L2	IR	17:36211065-36212872	17:36211891-36212496	-14.04	2.30324e-06
LRSAM1	IR	9:127451513-127452084	9:127451670-127451928	-36.52	0.00684879
PIGT	IR	20:45425574-45426202	20:45425961-45426093	-12.6	5.55478e-07
TBL2	IR	7:73569660-73570972	7:73570513-73570544	-21.25	0.000200337
QKI	IR	6:163564667-163570145	6:163566796-163569437	-22.76	0.000366689
SASH1	IR	6:148548295-148552050	6:148549733-148551424	-28.14	0.00189337
DELE1	IR	5:141938521-141942047	5:141938761-141939505	-11.4	1.92561e-07
CAVIN3	IR	11:6318949-6319904	11:6319565-6319656	-17.9	5.39062e-05
SLC39A13	IR	11:47415288-47416496	11:47415497-47416324	-16.17	1.89862e-05
DELE1	IR	5:141938521-141942047	5:141938905-141939505	-11.25	1.64444e-07
APBB1	IR	11:6395125-6395962	11:6395280-6395785	-13.36	2.24897e-06
CXorf40B	IR	X:149932197-149932767	X:149932353-149932429	-10.54	6.99371e-08
CXorf40B	IR	X:149932197-149932767	X:149932352-149932438	-10.54	6.99371e-08
CXorf40B	IR	X:149932197-149932767	X:149932350-149932430	-10.54	6.99371e-08
CXorf40B	IR	X:149932197-149932767	X:149932349-149932425	-10.54	6.99371e-08
CXorf40B	IR	X:149932197-149932767	X:149932348-149932425	-10.54	6.99371e-08
CXorf40B	IR	X:149932197-149932767	X:149932346-149932434	-10.54	6.99371e-08
CXorf40B	IR	X:149932197-149932767	X:149932346-149932433	-10.54	6.99371e-08
CXorf40B	IR	X:149932197-149932767	X:149932344-149932427	-10.54	6.99371e-08
CTSB	IR	8:11842524-11845222	8:11844242-11845081	-11.07	1.85821e-07
DELE1	IR	5:141938521-141942047	5:141938905-141939553	-11.11	2.02698e-07
DELE1	IR	5:141938521-141940120	5:141938761-141939553	-11.39	4.03677e-07
FAM160B2	IR	8:22102793-22104898	8:22103186-22104068	-31.52	0.00498043
ENG	IR	9:127815017-127816053	9:127815807-127815942	-18.77	0.000144943
EIF2B1	IR	12:123620406-123621920	12:123621423-123621707	-10.18	1.0231e-07
CST3	IR	20:23633648-23633999	20:23633841-23633921	-11.57	7.09632e-07
APP	IR	21:25880550-25881771	21:25880915-25881026	-11.48	6.39443e-07
FAN1	IR	15:30937119-30943108	15:30937260-30941565	-14.44	1.22157e-05
PIP4P1	IR	14:20457719-20458702	14:20458347-20458588	-24	0.00112083
APP	IR	21:25880550-25881771	21:25880921-25881032	-11.43	6.82389e-07
CREBZF	IR	11:85660153-85662457	11:85660598-85662388	-11.51	7.73329e-07
MBD1	IR	18:50267517-50271540	18:50267664-50271468	-18.25	0.000145072
SOCS2	IR	12:93574722-93576745	12:93575174-93575509	-15.21	2.95895e-05
CXorf40A	IR	X:149546739-149547306	X:149547076-149547153	-11.18	7.93017e-07
CXorf40A	IR	X:149546739-149547306	X:149547068-149547155	-11.18	7.93017e-07
LRP10	IR	14:22876940-22881580	14:22877054-22879198	-16.12	6.03028e-05
TYK2	IR	19:10350529-10351162	19:10350969-10351051	-12.17	3.52847e-06
ZFP36L1	IR	14:68787662-68790492	14:68788810-68789526	-16.28	8.64449e-05
DHCR7	IR	11:71434414-71435839	11:71435191-71435441	-21.67	0.000899301
RTN2	IR	19:45485294-45485789	19:45485331-45485546	-12.65	6.13101e-06
SFSWAP	IR	12:131711089-131714240	12:131711448-131714070	-11.58	2.05901e-06
C7orf50	IR	7:996986-997804	7:997434-997645	-16	8.37074e-05
SPRYD3	IR	12:53064316-53065966	12:53065275-53065701	-10.55	7.21196e-07
C11orf24	IR	11:68261469-68262918	11:68261726-68262537	-12.41	6.03046e-06
OXLD1	IR	17:81665037-81666615	17:81665585-81666513	-12.12	4.85881e-06
OXLD1	IR	17:81665037-81666604	17:81665585-81666525	-12.12	4.85881e-06
OXLD1	IR	17:81665036-81666588	17:81665585-81666517	-12.12	4.85881e-06
MBD6	IR	12:57529160-57529674	12:57529330-57529610	-30.56	0.0081579
LHFPL6	IR	13:39600832-39603171	13:39601391-39602882	-20.36	0.000740942
PLAGL1	IR	6:143964787-143968978	6:143964819-143968906	-19.64	0.00060281
SIDT2	IR	11:117196004-117197442	11:117196037-117197012	-25.13	0.00305167
CDC16	IR	13:114272184-114272723	13:114272482-114272563	-12.41	8.33561e-06
ZYX	IR	7:143383000-143384245	7:143383323-143384089	-11.14	2.69753e-06
MAGED2	IR	X:54815248-54816007	X:54815679-54815880	-10.58	1.54862e-06
MAGED2	IR	X:54815248-54816001	X:54815691-54815880	-10.64	1.73921e-06
TSEN34	IR	19:54193175-54194536	19:54193319-54193621	-22.92	0.00217156
ADAR	IR	1:154601041-154602626	1:154602249-154602384	-13.81	3.91908e-05
RNF40	IR	16:30773938-30776307	16:30774186-30774313	-19.76	0.000855164
SMARCC2	IR	12:56163345-56164731	12:56163766-56164302	-12.51	1.57621e-05
PICALM	IR	11:86068651-86069081	11:86068739-86069022	-10.95	3.51974e-06
SPIN2B	IR	X:57119682-57120634	X:57120102-57120404	-10.58	2.36392e-06
CPT1A	IR	11:68754887-68757730	11:68755456-68756138	-13.51	4.40766e-05
ORMDL1	IR	2:189783014-189784022	2:189783124-189783878	-16.84	0.000341235
ITFG2	IR	12:2824090-2824941	12:2824253-2824681	-21.67	0.00216091
PJA1	IR	X:69160891-69163140	X:69162382-69162945	-13.68	6.34433e-05
NSRP1	IR	17:30184615-30186475	17:30185137-30185211	-12.24	2.05427e-05
USF1	IR	1:161039251-161040009	1:161039276-161039322	-12.26	2.62744e-05
CDK5RAP3	IR	17:47981437-47981741	17:47981460-47981586	-15.17	0.000211064
DIDO1	IR	20:62904998-62906100	20:62905602-62905886	-15.17	0.000219842
SYNGR2	IR	17:78171739-78173527	17:78171943-78173090	-11.95	2.2871e-05
ANTXR2	IR	4:79905571-79907467	4:79906173-79907404	-11.46	1.47964e-05
CCL4L2	IR	17:36211065-36212872	17:36211891-36212363	-13.21	7.99244e-05
CCL4L2	IR	17:36211065-36212872	17:36211891-36212333	-13.21	7.99244e-05
CCL4L2	IR	17:36211065-36212872	17:36211891-36212312	-13.21	7.99244e-05
CCL4L2	IR	17:36211065-36212872	17:36211891-36212302	-13.21	7.99244e-05
CCL4L2	IR	17:36211065-36212872	17:36211891-36212292	-13.21	7.99244e-05
RNPC3	IR	1:103525710-103526691	1:103525824-103526066	-18.87	0.0014048
RNPC3	IR	1:103525699-103526262	1:103525931-103526066	-11.23	1.67092e-05
NFATC4	IR	14:24376294-24377705	14:24376555-24377637	-18.83	0.00151898
TSSC4	IR	11:2402611-2403876	11:2403150-2403556	-10.86	1.38732e-05
TMCO3	IR	13:113549425-113550815	13:113549502-113550754	-10.26	7.61774e-06
RPRD1A	IR	18:35989824-35993300	18:35990596-35993101	-11.86	3.81889e-05
NR3C1	IR	5:143281162-143282725	5:143282042-143282567	-10.79	1.78524e-05
DCTN5	IR	16:23667047-23677455	16:23667574-23669442	-10.49	1.32598e-05
PFN1	IR	17:4945660-4945997	17:4945735-4945787	-16.07	0.000656569
RNPC3	IR	1:103525757-103527742	1:103525824-103527694	-10.51	1.50739e-05
PNISR	IR	6:99399975-99402597	6:99400312-99402539	-11.69	4.81074e-05
LDB1	IR	10:102107561-102109177	10:102108324-102109034	-13.03	0.000141076
LDB1	IR	10:102107560-102109177	10:102108324-102109028	-13.03	0.000141076
MAX	IR	14:65076458-65077428	14:65076664-65077327	-14.08	0.000306945
MAX	IR	14:65075127-65077428	14:65076664-65077343	-14.08	0.000306945
OGFR	IR	20:62812230-62814000	20:62812556-62813497	-14.53	0.000443202
SRRM2	IR	16:2767722-2768599	16:2768262-2768504	-11.23	5.10987e-05
MBD1	IR	18:50268847-50272955	18:50270086-50272823	-12.07	0.00011213
PPIH	IR	1:42675288-42676758	1:42675328-42676583	-12.35	0.000152011
TPM1	IR	15:63071090-63071915	15:63071578-63071789	-12.05	0.000131289
SUOX	IR	12:56003618-56005525	12:56003657-56004153	-11.9	0.000124004
VPS28	IR	8:144423620-144424602	8:144424127-144424208	-13.92	0.000472101
ITFG2	IR	12:2824090-2830604	12:2824253-2830216	-11.74	0.000115073
AP5M1	IR	14:57288802-57298742	14:57288972-57289875	-10.22	3.07482e-05
KIAA1217	IR	10:24542693-24545268	10:24542771-24544980	-13.77	0.000462844
RFX5	IR	1:151341829-151343178	1:151342086-151343073	-14.97	0.00105522
MBD1	IR	18:50269557-50272738	18:50269812-50272676	-11.1	0.000103315
MBD1	IR	18:50268847-50272738	18:50269819-50272676	-11.1	0.000103315
CREBZF	IR	11:85663524-85665102	11:85663602-85663814	-11.1	0.000106294
CAVIN3	IR	11:6318946-6320647	11:6319565-6320092	-11.74	0.000202268
ABCD4	IR	14:74285985-74286784	14:74286530-74286700	-10.77	9.45053e-05
FBXO44	IR	1:11661130-11663326	1:11661309-11662624	-13.43	0.000593062
RCAN2	IR	6:46220738-46223301	6:46223141-46223143	-15.93	0.00191836
CCDC125	IR	5:69320237-69320580	5:69320346-69320464	-18.91	0.00527975
FNTA	IR	8:43085160-43085788	8:43085459-43085581	-11.97	0.000252642
SRPK2	IR	7:105116376-105118022	7:105117512-105117707	-10.4	7.29043e-05
MAP1LC3A	IR	20:34559347-34560348	20:34559454-34560171	-10.79	0.000110303
ZFYVE19	IR	15:40807096-40808104	15:40807869-40808043	-11.17	0.000156157
ZEB2	IR	2:144398301-144400270	2:144399551-144400018	-11.01	0.00014431
HOXD8	IR	2:176131317-176132029	2:176131460-176131537	-13.3	0.000763172
ABCD4	IR	14:74285985-74286784	14:74286567-74286700	-10.68	0.000144405
MIEF1	IR	22:39513517-39518132	22:39514225-39515229	-15.9	0.00283962
CCL4L2	IR	17:36211776-36212878	17:36211891-36212481	-10.12	0.000101156
CCL4	IR	17:36103831-36105605	17:36104641-36105224	-11.65	0.000340264
CCL4	IR	17:36104528-36105621	17:36104643-36105224	-11.56	0.000340195
GGA3	IR	17:75237284-75238762	17:75237533-75238651	-10.47	0.000214818
ABCC5	IR	3:183983756-183988359	3:183984895-183987769	-10.73	0.000306749
PIM3	IR	22:49962574-49964077	22:49962866-49962939	-13.91	0.00207136
CPT1A	IR	11:68754888-68757730	11:68755456-68756093	-10.29	0.000247624
ZEB2	IR	2:144384081-144390028	2:144389754-144389865	-15.76	0.00462813
QKI	IR	6:163565946-163573800	6:163566796-163570693	-10.67	0.000374494
ABCC5	IR	3:183982774-183987917	3:183983008-183987769	-10.34	0.000332127
DIAPH1	IR	5:141515021-141518996	5:141517009-141518943	-12.93	0.00166336
USP36	IR	17:78796317-78798551	17:78796495-78797785	-10.6	0.000415783
CASQ2	IR	1:115700007-115701426	1:115700465-115701220	-12.6	0.0014488
CCNL2	IR	1:1390766-1392803	1:1390866-1391296	-11.48	0.000771893
KMT5B	IR	11:68165715-68167178	11:68165949-68166981	-13.53	0.00245054
SPSB2	IR	12:6870935-6872986	12:6871320-6872237	-10.56	0.000478473
FAM118A	IR	22:45327842-45328791	22:45328064-45328391	-15.85	0.00681933
FBXO22	IR	15:75932685-75942510	15:75933832-75934108	-10.14	0.000423227
APOE	IR	19:44908533-44909388	19:44908603-44909334	-15.16	0.00572976
JMJD8	IR	16:682658-683234	16:682875-683166	-11.05	0.00102609
JMJD8	IR	16:681671-683087	16:682875-682952	-11.05	0.00102609
SELPLG	IR	12:108622829-108624312	12:108623642-108623701	-10.59	0.00106141
SIMC1	IR	5:176345183-176345989	5:176345567-176345701	-12.45	0.00315326
ERRFI1	IR	1:8013358-8015384	1:8014397-8015307	-13.84	0.00768218
ONT.13178	IR	2:239401720-239402354	2:239401970-239402074	-12.83	0.00618232
QSOX1	IR	1:180196262-180204030	1:180196604-180197332	-11.3	0.0031505
QSOX1	IR	1:180196262-180198034	1:180196600-180197332	-11.3	0.0031505
TAB2	IR	6:149378018-149380143	6:149379519-149379933	-12.62	0.0059674
TJP1	IR	15:29719777-29720708	15:29720017-29720357	-10.47	0.00291891
SKIL	IR	3:170359699-170361429	3:170359877-170360367	-12.78	0.00913842
SKIL	IR	3:170359699-170361429	3:170359877-170360320	-12.78	0.00913842
FTH1	IR	11:61967312-61967631	11:61967454-61967547	-10.02	0.00265162
SLC25A37	IR	8:23566108-23568378	8:23566337-23568321	-10.65	0.00577871
SLC25A37	IR	8:23566108-23568378	8:23566337-23568258	-10.65	0.00577871
DAPK3	IR	19:3959639-3961159	19:3960105-3961008	-10.85	0.00967393
PDLIM7	MEE	5:177491147-177492404	5:177491807-177491925	80.82	4.26384e-15
PDLIM7	MEE	5:177491147-177492404	5:177491807-177491976	44.74	1.49271e-14
LMO7	MEE	13:75836458-75840084	13:75838140-75838196	75.32	1.06199e-08
MLF1	MEE	3:158571392-158596861	3:158592434-158592581	56.18	2.65135e-11
PDLIM7	MEE	5:177491147-177492404	5:177491790-177491925	36.52	1.7932e-15
PHKB	MEE	16:47663735-47669214	16:47665942-47666032	63.68	8.19082e-09
PTS	MEE	11:112228674-112230625	11:112230208-112230230	45.21	7.05599e-12
PHKB	MEE	16:47663735-47669214	16:47664885-47664975	-62.33	8.41215e-09
RBFOX2	MEE	22:35746562-35759887	22:35752613-35752655	-56.62	1.89739e-09
RPS24	MEE	10:78037305-78040614	10:78037965-78038002	-46.1	4.82616e-10
UCKL1	MEE	20:63941209-63944396	20:63942470-63942489	-41.23	6.23162e-11
MSRB3	MEE	12:65278866-65326825	12:65308529-65308655	-49.91	3.74943e-09
CLIP1	MEE	12:122341698-122352725	12:122351111-122351143	-41.96	1.92292e-10
TXNL1	MEE	18:56603057-56610992	18:56604436-56604478	-45.25	6.36171e-09
PHKB	MEE	16:47461427-47497398	16:47463899-47463993	44.74	2.19192e-08
PDLIM7	MEE	5:177491147-177492404	5:177491404-177491420	-24.47	3.31092e-14
ALDOA	MEE	16:30064506-30067233	16:30065876-30065927	35.61	9.00859e-10
UCKL1	MEE	20:63941209-63944396	20:63942470-63942492	-31.06	1.85158e-10
CSDE1	MEE	1:114738073-114749820	1:114739692-114739890	31.4	2.54385e-10
CSDE1	MEE	1:114739891-114757924	1:114749821-114750207	30.67	1.44871e-09
PHKB	MEE	16:47461427-47497398	16:47463882-47463993	34.24	1.28251e-08
RBFOX2	MEE	22:35746562-35759887	22:35756105-35756144	38.88	1.78102e-07
TBC1D4	MEE	13:75312899-75326196	13:75324237-75324401	-65.6	0.0001338
LRRFIP2	MEE	3:37065943-37075023	3:37072790-37072882	-32.53	4.69173e-08
CLIP1	MEE	12:122341698-122352725	12:122347375-122347479	-24.82	1.94677e-09
EXOC7	MEE	17:76089321-76094413	17:76091143-76091235	-31.16	1.53672e-07
SMARCA2	MEE	9:2158588-2161685	9:2161001-2161035	-31.84	2.94349e-07
CAMK2D	MEE	4:113500512-113509637	4:113502936-113502977	-50.83	8.67523e-05
C12orf73	MEE	12:103951631-103956630	12:103953414-103953534	28.85	7.42996e-08
USP16	MEE	21:29024778-29027872	21:29025709-29025771	-43.8	2.92002e-05
SIRT2	MEE	19:38893868-38899505	19:38898794-38898918	-16.94	1.71874e-11
LRRFIP2	MEE	3:37065943-37075023	3:37066224-37066325	-29.22	5.92479e-07
MFF	MEE	2:227340381-227355676	2:227342745-227342819	-20.63	2.00328e-09
AC006030.1	MEE	2:74371729-74377431	2:74372928-74372948	-31.13	2.63732e-06
GPATCH4	MEE	1:156596479-156598226	1:156598035-156598121	25.89	2.68182e-07
EPB41L2	MEE	6:130870127-130878103	6:130870328-130870381	-21.14	9.94835e-09
RPS24	MEE	10:78037305-78040614	10:78040204-78040225	29.48	2.27968e-06
MFF	MEE	2:227325428-227330625	2:227328678-227328789	17.63	7.01176e-10
CDK10	MEE	16:89686798-89690552	16:89689252-89689324	29.16	3.14678e-06
TMEM11	MEE	17:21198841-21214090	17:21210936-21211227	-19.37	5.44988e-09
CD46	MEE	1:207767196-207770320	1:207767779-207767823	26.21	1.32244e-06
COL6A3	MEE	2:237381500-237396726	2:237387582-237388184	39.98	0.000163705
RAB6A	MEE	11:73716363-73720845	11:73718785-73718890	44.71	0.000436818
RAB6A	MEE	11:73716363-73720845	11:73718613-73718718	-44.03	0.00051608
CHID1	MEE	11:904860-910774	11:908538-908645	-20.94	1.27975e-07
PFKFB3	MEE	10:6226366-6232894	10:6228196-6228218	-40.36	0.000322028
MLST8	MEE	16:2207346-2208449	16:2208210-2208334	18.31	2.42164e-08
SMARCA2	MEE	9:2158588-2161685	9:2159814-2159909	29.28	3.12115e-05
AP1S2	MEE	X:15827373-15845378	X:15840497-15840591	-53.18	0.00345088
AMPH	MEE	7:38394215-38422420	7:38417825-38417950	-44.47	0.00140116
KIDINS220	MEE	2:8737000-8747886	2:8747145-8747201	-33.78	0.000252247
COPS5	MEE	8:67059446-67061853	8:67060497-67060545	-12.52	2.16888e-10
OSBPL9	MEE	1:51750196-51760689	1:51756320-51756358	27.05	3.49533e-05
PLPP1	MEE	5:55468150-55534571	5:55490960-55491114	-21.7	5.10646e-06
G3BP2	MEE	4:75662050-75724275	4:75724056-75724176	-28.72	0.000133412
MAPKAP1	MEE	9:125468110-125543058	9:125506310-125506417	-14.94	3.90993e-08
ZC3H14	MEE	14:88578141-88607242	14:88596734-88596808	20.4	4.18815e-06
PRKAG1	MEE	12:49005544-49013061	12:49005743-49005852	19.1	1.81647e-06
COX16	MEE	14:70329237-70359518	14:70342658-70342729	-42.44	0.00363096
AC137834.1	MEE	12:57248199-57250992	12:57248706-57248803	30.38	0.000407451
MORF4L2	MEE	X:103677052-103685170	X:103678499-103678651	13.95	6.67086e-08
UIMC1	MEE	5:176958155-176970741	5:176969601-176969706	18.44	4.38347e-06
ZNF7	MEE	8:144829091-144837390	8:144829445-144829604	18.86	1.00287e-05
ARPP19	MEE	15:52557223-52569115	15:52568848-52568900	-12.83	4.71132e-08
ASCC2	MEE	22:29832343-29838177	22:29834489-29834550	23.69	0.000168849
PDCD10	MEE	3:167720274-167734805	3:167725401-167725473	-14.55	7.77878e-07
C1orf43	MEE	1:154214575-154220341	1:154219836-154219937	-19.06	2.33649e-05
PLPP1	MEE	5:55468150-55534571	5:55475299-55475450	19.49	3.63234e-05
CBWD1	MEE	9:135031-154708	9:152034-152078	10.36	4.92418e-09
PLD3	MEE	19:40348769-40366383	19:40365553-40365585	-16.44	6.39541e-06
ANAPC11	MEE	17:81891842-81894466	17:81893552-81893614	-12.97	2.70143e-07
CD59	MEE	11:33722464-33736381	11:33731424-33731468	-16.99	1.11814e-05
RPS24	MEE	10:78037305-78040614	10:78040201-78040225	14.55	2.46199e-06
PTPN20	MEE	10:46946676-46999911	10:46964986-46965137	23.12	0.000310344
ZFP62	MEE	5:180851494-180861218	5:180851988-180852060	-21.2	0.000177862
MBNL1	MEE	3:152447774-152459270	3:152455542-152455577	15.6	1.81462e-05
MGME1	MEE	20:17970371-17988165	20:17975684-17975903	18.83	0.000135985
ZNF7	MEE	8:144829091-144837390	8:144829478-144829604	16.53	3.96728e-05
ALKBH3	MEE	11:43889829-43901515	11:43892041-43892129	-13.79	5.45072e-06
PHF3	MEE	6:63636151-63679999	6:63646527-63646795	19.06	0.000176136
USP25	MEE	21:15842541-15864267	21:15849777-15849872	-18.85	0.00018361
TACC2	MEE	10:122228009-122237394	10:122229346-122229486	-26.81	0.00252598
CBWD5	MEE	9:65692609-65698514	9:65693386-65693473	-21.09	0.000541877
LARP4	MEE	12:50401029-50427761	12:50412405-50412453	12.97	6.88196e-06
ASCC2	MEE	22:29825258-29838177	22:29832245-29832342	-18.5	0.000272972
VEZT	MEE	12:95252072-95262905	12:95256550-95256622	14.91	5.32256e-05
OSBPL6	MEE	2:178339095-178349223	2:178344286-178344360	-29.98	0.0076045
STK25	MEE	2:241501709-241508442	2:241508006-241508135	-15.19	6.5797e-05
ANKRD10	MEE	13:110893264-110906032	13:110894109-110894202	14.29	3.61288e-05
HDAC8	MEE	X:72495269-72572056	X:72568754-72568884	-11.29	3.63021e-06
E2F6	MEE	2:11453799-11465771	2:11457179-11457233	16.3	0.000223273
BOD1	MEE	5:173608293-173616199	5:173609238-173609434	18.65	0.00066316
BIN1	MEE	2:127050913-127059010	2:127051154-127051243	20.42	0.00146024
ZNF691	MEE	1:42846658-42850949	1:42849291-42849742	19.61	0.00113846
UBA1	MEE	X:47194025-47198802	X:47196947-47197024	-11.28	7.66827e-06
SPATS2	MEE	12:49367588-49460769	12:49371228-49371290	-21.21	0.00192576
FAM204A	MEE	10:118336424-118342269	10:118341727-118341927	-15.87	0.000253239
ZNF438	MEE	10:30850368-30876997	10:30875331-30875509	-21.56	0.00231917
TNNT3	MEE	11:1922907-1925255	11:1923555-1923572	17.82	0.000688703
SEC31A	MEE	4:82829059-82844385	4:82842185-82842481	-19.19	0.00118484
ZNF691	MEE	1:42846658-42850949	1:42849291-42849413	17.91	0.00075186
AURKA	MEE	20:56388203-56392167	20:56390556-56390665	23.02	0.00378677
OPA1	MEE	3:193615771-193618868	3:193617784-193617837	-12.75	4.27629e-05
PHACTR4	MEE	1:28407464-28459084	1:28457832-28457855	-20.1	0.00172161
MARK3	MEE	14:103492035-103502881	14:103500156-103500200	-16.76	0.000674552
SPOP	MEE	17:49622877-49677932	17:49668027-49668078	-12.08	4.58631e-05
MBNL2	MEE	13:97357636-97391321	13:97366459-97366553	21.38	0.004004
TPD52L1	MEE	6:125248384-125262833	6:125253717-125253755	-16.07	0.000717522
CRAT	MEE	9:129108078-129110482	9:129109179-129109277	18.29	0.0017526
PLD3	MEE	19:40348769-40366418	19:40365553-40365585	-10.43	1.49683e-05
ZFP62	MEE	5:180851494-180861218	5:180860528-180860654	18.51	0.0020439
RIDA	MEE	8:98106327-98117031	8:98108646-98108751	11.61	5.88595e-05
SNX24	MEE	5:122845694-122936733	5:122853674-122853767	-16.87	0.00135113
CD151	MEE	11:833023-836062	11:834530-834591	-11.31	7.56936e-05
SRPK2	MEE	7:105203786-105388647	7:105268806-105268869	-16.86	0.00173612
GPATCH8	MEE	17:44464545-44474828	17:44473725-44473759	-12.36	0.000266701
IMMP1L	MEE	11:31463306-31509518	11:31469740-31469797	10.51	6.53437e-05
PRUNE1	MEE	1:151027328-151033805	1:151028786-151028944	-13.6	0.000632852
NDUFV3	MEE	21:42893382-42908863	21:42896927-42897047	-10.01	4.83306e-05
OSBPL6	MEE	2:178339095-178349223	2:178339672-178339764	16.24	0.00237515
CD151	MEE	11:833027-836062	11:834530-834591	-10.84	0.000124652
ONT.10377	MEE	17:64972928-64975559	17:64973242-64973517	-11.71	0.000362256
ATG13	MEE	11:46659486-46665382	11:46664849-46664959	-12.77	0.000825446
RWDD1	MEE	6:116571656-116580294	6:116574058-116574171	10.49	0.000192856
VEZT	MEE	12:95252072-95262905	12:95257150-95257239	-13.55	0.00155292
HM13	MEE	20:31561737-31569119	20:31566210-31566295	11.98	0.000713857
AKTIP	MEE	16:53500330-53503146	16:53502700-53503044	-13.46	0.0016364
CARD19	MEE	9:93107828-93112217	9:93111879-93111938	10.89	0.000529915
DCAF6	MEE	1:168004794-168038370	1:168022988-168023047	-13.17	0.00201351
PCM1	MEE	8:17923189-17935588	8:17924713-17924780	10.43	0.000398458
BBIP1	MEE	10:110901613-110919120	10:110918121-110918213	-10.73	0.000529186
AKAP13	MEE	15:85655788-85664562	15:85662388-85662453	-12.27	0.00140562
MTERF4	MEE	2:241094433-241102252	2:241097243-241097427	12.78	0.00205515
SKA2	MEE	17:59112346-59155130	17:59131281-59131367	10.96	0.000753693
OSCP1	MEE	1:36438911-36450257	1:36444004-36444033	-12.1	0.00149711
IDE	MEE	10:92475995-92483254	10:92478645-92478789	-15.19	0.00661801
PHF3	MEE	6:63636151-63679999	6:63646619-63646795	10.17	0.000600047
BCL7B	MEE	7:73540053-73552166	7:73543548-73543644	-11.23	0.00131084
NAT1	MEE	8:18210181-18219410	8:18211193-18211342	-13.18	0.00447189
TMUB2	MEE	17:44187110-44189021	17:44187676-44187743	-12.44	0.00350427
TIA1	MEE	2:70227823-70229263	2:70229059-70229091	12.22	0.00391812
SUOX	MEE	12:55997724-56002211	12:56001886-56001948	10.11	0.00138585
AMN1	MEE	12:31702008-31728970	12:31709293-31709425	-11.98	0.00394436
RAD1	MEE	5:34911813-34914694	5:34913470-34913578	13.33	0.00907426
ACSL1	MEE	4:184768451-184773080	4:184770399-184770476	-10.34	0.00253454
MRPL55	MEE	1:228108319-228109148	1:228108955-228109021	11.82	0.00555682
ABI3BP	MEE	3:100862386-100864832	3:100862838-100862909	12.07	0.006482
MBD1	MEE	18:50273864-50275128	18:50274977-50275045	-10.4	0.00351144
P4HA1	MEE	10:73030371-73046924	10:73043887-73043957	10.59	0.00395994
BRD8	MEE	5:138157268-138160068	5:138159555-138159599	-11.2	0.00574444
TNNT3	MEE	11:1923573-1932468	11:1925241-1925306	-12.12	0.00861987

## Sheet: Table S5
Table S5. Reported gene sets according to biological functions or cellular locations
Gene symbol	Group	Reference
SIK1B	Kinase	KinaseMD database (https://bioinfo.uth.edu/kmd/)
SGK1	Kinase	KinaseMD database (https://bioinfo.uth.edu/kmd/)
BMPR1B	Kinase	KinaseMD database (https://bioinfo.uth.edu/kmd/)
CDC7	Kinase	KinaseMD database (https://bioinfo.uth.edu/kmd/)
PIK3CD	Kinase	KinaseMD database (https://bioinfo.uth.edu/kmd/)
EEF2K	Kinase	KinaseMD database (https://bioinfo.uth.edu/kmd/)
PLK4	Kinase	KinaseMD database (https://bioinfo.uth.edu/kmd/)
STK25	Kinase	KinaseMD database (https://bioinfo.uth.edu/kmd/)
NME4	Kinase	KinaseMD database (https://bioinfo.uth.edu/kmd/)
CIT	Kinase	KinaseMD database (https://bioinfo.uth.edu/kmd/)
RIOK3	Kinase	KinaseMD database (https://bioinfo.uth.edu/kmd/)
MAP2K7	Kinase	KinaseMD database (https://bioinfo.uth.edu/kmd/)
CHEK1	Kinase	KinaseMD database (https://bioinfo.uth.edu/kmd/)
BCKDK	Kinase	KinaseMD database (https://bioinfo.uth.edu/kmd/)
IKBKB	Kinase	KinaseMD database (https://bioinfo.uth.edu/kmd/)
CASK	Kinase	KinaseMD database (https://bioinfo.uth.edu/kmd/)
AURKA	Kinase	KinaseMD database (https://bioinfo.uth.edu/kmd/)
GAK	Kinase	KinaseMD database (https://bioinfo.uth.edu/kmd/)
TRIM66	Kinase	KinaseMD database (https://bioinfo.uth.edu/kmd/)
MAST4	Kinase	KinaseMD database (https://bioinfo.uth.edu/kmd/)
DCLK1	Kinase	KinaseMD database (https://bioinfo.uth.edu/kmd/)
CHUK	Kinase	KinaseMD database (https://bioinfo.uth.edu/kmd/)
MUSK	Kinase	KinaseMD database (https://bioinfo.uth.edu/kmd/)
TRIM24	Kinase	KinaseMD database (https://bioinfo.uth.edu/kmd/)
EPHB6	Kinase	KinaseMD database (https://bioinfo.uth.edu/kmd/)
MAPK13	Kinase	KinaseMD database (https://bioinfo.uth.edu/kmd/)
PDPK1	Kinase	KinaseMD database (https://bioinfo.uth.edu/kmd/)
IRAK2	Kinase	KinaseMD database (https://bioinfo.uth.edu/kmd/)
MAP3K13	Kinase	KinaseMD database (https://bioinfo.uth.edu/kmd/)
DAPK3	Kinase	KinaseMD database (https://bioinfo.uth.edu/kmd/)
MAP3K7	Kinase	KinaseMD database (https://bioinfo.uth.edu/kmd/)
RIPK2	Kinase	KinaseMD database (https://bioinfo.uth.edu/kmd/)
BUB1	Kinase	KinaseMD database (https://bioinfo.uth.edu/kmd/)
DYRK3	Kinase	KinaseMD database (https://bioinfo.uth.edu/kmd/)
PRKY	Kinase	KinaseMD database (https://bioinfo.uth.edu/kmd/)
KALRN	Kinase	KinaseMD database (https://bioinfo.uth.edu/kmd/)
NUAK1	Kinase	KinaseMD database (https://bioinfo.uth.edu/kmd/)
MAST3	Kinase	KinaseMD database (https://bioinfo.uth.edu/kmd/)
BUB1B	Kinase	KinaseMD database (https://bioinfo.uth.edu/kmd/)
JAK2	Kinase	KinaseMD database (https://bioinfo.uth.edu/kmd/)
BRD4	Kinase	KinaseMD database (https://bioinfo.uth.edu/kmd/)
FAM20B	Kinase	KinaseMD database (https://bioinfo.uth.edu/kmd/)
ROCK2	Kinase	KinaseMD database (https://bioinfo.uth.edu/kmd/)
ULK1	Kinase	KinaseMD database (https://bioinfo.uth.edu/kmd/)
NME6	Kinase	KinaseMD database (https://bioinfo.uth.edu/kmd/)
ERN1	Kinase	KinaseMD database (https://bioinfo.uth.edu/kmd/)
RPS6KA5	Kinase	KinaseMD database (https://bioinfo.uth.edu/kmd/)
RPS6KA4	Kinase	KinaseMD database (https://bioinfo.uth.edu/kmd/)
STK16	Kinase	KinaseMD database (https://bioinfo.uth.edu/kmd/)
PAK3	Kinase	KinaseMD database (https://bioinfo.uth.edu/kmd/)
TRIO	Kinase	KinaseMD database (https://bioinfo.uth.edu/kmd/)
CDKL5	Kinase	KinaseMD database (https://bioinfo.uth.edu/kmd/)
STK17B	Kinase	KinaseMD database (https://bioinfo.uth.edu/kmd/)
STK10	Kinase	KinaseMD database (https://bioinfo.uth.edu/kmd/)
PRKD3	Kinase	KinaseMD database (https://bioinfo.uth.edu/kmd/)
CDK14	Kinase	KinaseMD database (https://bioinfo.uth.edu/kmd/)
MAP3K6	Kinase	KinaseMD database (https://bioinfo.uth.edu/kmd/)
OXSR1	Kinase	KinaseMD database (https://bioinfo.uth.edu/kmd/)
MAP4K4	Kinase	KinaseMD database (https://bioinfo.uth.edu/kmd/)
LATS1	Kinase	KinaseMD database (https://bioinfo.uth.edu/kmd/)
PAK4	Kinase	KinaseMD database (https://bioinfo.uth.edu/kmd/)
CHEK2	Kinase	KinaseMD database (https://bioinfo.uth.edu/kmd/)
ABL1	Kinase	KinaseMD database (https://bioinfo.uth.edu/kmd/)
EGFR	Kinase	KinaseMD database (https://bioinfo.uth.edu/kmd/)
MOS	Kinase	KinaseMD database (https://bioinfo.uth.edu/kmd/)
RAF1	Kinase	KinaseMD database (https://bioinfo.uth.edu/kmd/)
ERBB2	Kinase	KinaseMD database (https://bioinfo.uth.edu/kmd/)
NTRK1	Kinase	KinaseMD database (https://bioinfo.uth.edu/kmd/)
PRKCG	Kinase	KinaseMD database (https://bioinfo.uth.edu/kmd/)
PRKCB	Kinase	KinaseMD database (https://bioinfo.uth.edu/kmd/)
INSR	Kinase	KinaseMD database (https://bioinfo.uth.edu/kmd/)
LCK	Kinase	KinaseMD database (https://bioinfo.uth.edu/kmd/)
FYN	Kinase	KinaseMD database (https://bioinfo.uth.edu/kmd/)
CDK1	Kinase	KinaseMD database (https://bioinfo.uth.edu/kmd/)
FES	Kinase	KinaseMD database (https://bioinfo.uth.edu/kmd/)
CSF1R	Kinase	KinaseMD database (https://bioinfo.uth.edu/kmd/)
YES1	Kinase	KinaseMD database (https://bioinfo.uth.edu/kmd/)
LYN	Kinase	KinaseMD database (https://bioinfo.uth.edu/kmd/)
RET	Kinase	KinaseMD database (https://bioinfo.uth.edu/kmd/)
IGF1R	Kinase	KinaseMD database (https://bioinfo.uth.edu/kmd/)
MET	Kinase	KinaseMD database (https://bioinfo.uth.edu/kmd/)
HCK	Kinase	KinaseMD database (https://bioinfo.uth.edu/kmd/)
ROS1	Kinase	KinaseMD database (https://bioinfo.uth.edu/kmd/)
PDGFRB	Kinase	KinaseMD database (https://bioinfo.uth.edu/kmd/)
FGR	Kinase	KinaseMD database (https://bioinfo.uth.edu/kmd/)
WEE2	Kinase	KinaseMD database (https://bioinfo.uth.edu/kmd/)
SBK2	Kinase	KinaseMD database (https://bioinfo.uth.edu/kmd/)
SBK3	Kinase	KinaseMD database (https://bioinfo.uth.edu/kmd/)
ARAF	Kinase	KinaseMD database (https://bioinfo.uth.edu/kmd/)
KIT	Kinase	KinaseMD database (https://bioinfo.uth.edu/kmd/)
BCR	Kinase	KinaseMD database (https://bioinfo.uth.edu/kmd/)
PIM1	Kinase	KinaseMD database (https://bioinfo.uth.edu/kmd/)
FGFR1	Kinase	KinaseMD database (https://bioinfo.uth.edu/kmd/)
PSKH1	Kinase	KinaseMD database (https://bioinfo.uth.edu/kmd/)
CDK4	Kinase	KinaseMD database (https://bioinfo.uth.edu/kmd/)
SRC	Kinase	KinaseMD database (https://bioinfo.uth.edu/kmd/)
INSRR	Kinase	KinaseMD database (https://bioinfo.uth.edu/kmd/)
BRAF	Kinase	KinaseMD database (https://bioinfo.uth.edu/kmd/)
NME1	Kinase	KinaseMD database (https://bioinfo.uth.edu/kmd/)
PHKG2	Kinase	KinaseMD database (https://bioinfo.uth.edu/kmd/)
NPR1	Kinase	KinaseMD database (https://bioinfo.uth.edu/kmd/)
PDGFRA	Kinase	KinaseMD database (https://bioinfo.uth.edu/kmd/)
FER	Kinase	KinaseMD database (https://bioinfo.uth.edu/kmd/)
PRKCA	Kinase	KinaseMD database (https://bioinfo.uth.edu/kmd/)
PRKACA	Kinase	KinaseMD database (https://bioinfo.uth.edu/kmd/)
FLT1	Kinase	KinaseMD database (https://bioinfo.uth.edu/kmd/)
EIF2AK2	Kinase	KinaseMD database (https://bioinfo.uth.edu/kmd/)
CSNK2A2	Kinase	KinaseMD database (https://bioinfo.uth.edu/kmd/)
NPR2	Kinase	KinaseMD database (https://bioinfo.uth.edu/kmd/)
MAK	Kinase	KinaseMD database (https://bioinfo.uth.edu/kmd/)
CDK11B	Kinase	KinaseMD database (https://bioinfo.uth.edu/kmd/)
TAF1	Kinase	KinaseMD database (https://bioinfo.uth.edu/kmd/)
EPHA1	Kinase	KinaseMD database (https://bioinfo.uth.edu/kmd/)
FGFR2	Kinase	KinaseMD database (https://bioinfo.uth.edu/kmd/)
ERBB3	Kinase	KinaseMD database (https://bioinfo.uth.edu/kmd/)
NME2	Kinase	KinaseMD database (https://bioinfo.uth.edu/kmd/)
FGFR4	Kinase	KinaseMD database (https://bioinfo.uth.edu/kmd/)
FGFR3	Kinase	KinaseMD database (https://bioinfo.uth.edu/kmd/)
PRKACG	Kinase	KinaseMD database (https://bioinfo.uth.edu/kmd/)
PRKACB	Kinase	KinaseMD database (https://bioinfo.uth.edu/kmd/)
RPS6KB1	Kinase	KinaseMD database (https://bioinfo.uth.edu/kmd/)
JAK1	Kinase	KinaseMD database (https://bioinfo.uth.edu/kmd/)
PRKCH	Kinase	KinaseMD database (https://bioinfo.uth.edu/kmd/)
CDK2	Kinase	KinaseMD database (https://bioinfo.uth.edu/kmd/)
GUCY2C	Kinase	KinaseMD database (https://bioinfo.uth.edu/kmd/)
GRK2	Kinase	KinaseMD database (https://bioinfo.uth.edu/kmd/)
BRD2	Kinase	KinaseMD database (https://bioinfo.uth.edu/kmd/)
ACVR2A	Kinase	KinaseMD database (https://bioinfo.uth.edu/kmd/)
MAPK3	Kinase	KinaseMD database (https://bioinfo.uth.edu/kmd/)
MARK3	Kinase	KinaseMD database (https://bioinfo.uth.edu/kmd/)
MAPK1	Kinase	KinaseMD database (https://bioinfo.uth.edu/kmd/)
EPHA2	Kinase	KinaseMD database (https://bioinfo.uth.edu/kmd/)
EPHA3	Kinase	KinaseMD database (https://bioinfo.uth.edu/kmd/)
EPHA8	Kinase	KinaseMD database (https://bioinfo.uth.edu/kmd/)
EPHB2	Kinase	KinaseMD database (https://bioinfo.uth.edu/kmd/)
LTK	Kinase	KinaseMD database (https://bioinfo.uth.edu/kmd/)
TYK2	Kinase	KinaseMD database (https://bioinfo.uth.edu/kmd/)
WEE1	Kinase	KinaseMD database (https://bioinfo.uth.edu/kmd/)
AXL	Kinase	KinaseMD database (https://bioinfo.uth.edu/kmd/)
MAPK4	Kinase	KinaseMD database (https://bioinfo.uth.edu/kmd/)
AKT1	Kinase	KinaseMD database (https://bioinfo.uth.edu/kmd/)
AKT2	Kinase	KinaseMD database (https://bioinfo.uth.edu/kmd/)
GRK4	Kinase	KinaseMD database (https://bioinfo.uth.edu/kmd/)
TTK	Kinase	KinaseMD database (https://bioinfo.uth.edu/kmd/)
RYK	Kinase	KinaseMD database (https://bioinfo.uth.edu/kmd/)
GRK5	Kinase	KinaseMD database (https://bioinfo.uth.edu/kmd/)
GTF2F1	Kinase	KinaseMD database (https://bioinfo.uth.edu/kmd/)
TIE1	Kinase	KinaseMD database (https://bioinfo.uth.edu/kmd/)
GRK3	Kinase	KinaseMD database (https://bioinfo.uth.edu/kmd/)
FLT4	Kinase	KinaseMD database (https://bioinfo.uth.edu/kmd/)
KDR	Kinase	KinaseMD database (https://bioinfo.uth.edu/kmd/)
MAP2K2	Kinase	KinaseMD database (https://bioinfo.uth.edu/kmd/)
FLT3	Kinase	KinaseMD database (https://bioinfo.uth.edu/kmd/)
BMPR1A	Kinase	KinaseMD database (https://bioinfo.uth.edu/kmd/)
ACVR1B	Kinase	KinaseMD database (https://bioinfo.uth.edu/kmd/)
TGFBR1	Kinase	KinaseMD database (https://bioinfo.uth.edu/kmd/)
ACVRL1	Kinase	KinaseMD database (https://bioinfo.uth.edu/kmd/)
TGFBR2	Kinase	KinaseMD database (https://bioinfo.uth.edu/kmd/)
CSK	Kinase	KinaseMD database (https://bioinfo.uth.edu/kmd/)
MAP3K8	Kinase	KinaseMD database (https://bioinfo.uth.edu/kmd/)
PRKCI	Kinase	KinaseMD database (https://bioinfo.uth.edu/kmd/)
PIK3CA	Kinase	KinaseMD database (https://bioinfo.uth.edu/kmd/)
PIK3CB	Kinase	KinaseMD database (https://bioinfo.uth.edu/kmd/)
MTOR	Kinase	KinaseMD database (https://bioinfo.uth.edu/kmd/)
MATK	Kinase	KinaseMD database (https://bioinfo.uth.edu/kmd/)
TEC	Kinase	KinaseMD database (https://bioinfo.uth.edu/kmd/)
TXK	Kinase	KinaseMD database (https://bioinfo.uth.edu/kmd/)
ABL2	Kinase	KinaseMD database (https://bioinfo.uth.edu/kmd/)
FRK	Kinase	KinaseMD database (https://bioinfo.uth.edu/kmd/)
GRK6	Kinase	KinaseMD database (https://bioinfo.uth.edu/kmd/)
ZAP70	Kinase	KinaseMD database (https://bioinfo.uth.edu/kmd/)
SYK	Kinase	KinaseMD database (https://bioinfo.uth.edu/kmd/)
MAPK8	Kinase	KinaseMD database (https://bioinfo.uth.edu/kmd/)
MAPK9	Kinase	KinaseMD database (https://bioinfo.uth.edu/kmd/)
MAP2K4	Kinase	KinaseMD database (https://bioinfo.uth.edu/kmd/)
MAP2K3	Kinase	KinaseMD database (https://bioinfo.uth.edu/kmd/)
CSNK1A1	Kinase	KinaseMD database (https://bioinfo.uth.edu/kmd/)
CSNK1D	Kinase	KinaseMD database (https://bioinfo.uth.edu/kmd/)
PIK3CG	Kinase	KinaseMD database (https://bioinfo.uth.edu/kmd/)
MAPKAPK2	Kinase	KinaseMD database (https://bioinfo.uth.edu/kmd/)
CDK8	Kinase	KinaseMD database (https://bioinfo.uth.edu/kmd/)
CSNK1E	Kinase	KinaseMD database (https://bioinfo.uth.edu/kmd/)
CLK1	Kinase	KinaseMD database (https://bioinfo.uth.edu/kmd/)
CLK2	Kinase	KinaseMD database (https://bioinfo.uth.edu/kmd/)
CLK3	Kinase	KinaseMD database (https://bioinfo.uth.edu/kmd/)
GSK3A	Kinase	KinaseMD database (https://bioinfo.uth.edu/kmd/)
GSK3B	Kinase	KinaseMD database (https://bioinfo.uth.edu/kmd/)
STK19	Kinase	KinaseMD database (https://bioinfo.uth.edu/kmd/)
CDK7	Kinase	KinaseMD database (https://bioinfo.uth.edu/kmd/)
CDK9	Kinase	KinaseMD database (https://bioinfo.uth.edu/kmd/)
BLK	Kinase	KinaseMD database (https://bioinfo.uth.edu/kmd/)
IRAK1	Kinase	KinaseMD database (https://bioinfo.uth.edu/kmd/)
RPS6KA3	Kinase	KinaseMD database (https://bioinfo.uth.edu/kmd/)
BMX	Kinase	KinaseMD database (https://bioinfo.uth.edu/kmd/)
PRKX	Kinase	KinaseMD database (https://bioinfo.uth.edu/kmd/)
GUCY2F	Kinase	KinaseMD database (https://bioinfo.uth.edu/kmd/)
NEK2	Kinase	KinaseMD database (https://bioinfo.uth.edu/kmd/)
NEK3	Kinase	KinaseMD database (https://bioinfo.uth.edu/kmd/)
NEK4	Kinase	KinaseMD database (https://bioinfo.uth.edu/kmd/)
JAK3	Kinase	KinaseMD database (https://bioinfo.uth.edu/kmd/)
MAP2K6	Kinase	KinaseMD database (https://bioinfo.uth.edu/kmd/)
BLVRA	Kinase	KinaseMD database (https://bioinfo.uth.edu/kmd/)
PLK1	Kinase	KinaseMD database (https://bioinfo.uth.edu/kmd/)
DAPK1	Kinase	KinaseMD database (https://bioinfo.uth.edu/kmd/)
LIMK1	Kinase	KinaseMD database (https://bioinfo.uth.edu/kmd/)
LIMK2	Kinase	KinaseMD database (https://bioinfo.uth.edu/kmd/)
MAPK12	Kinase	KinaseMD database (https://bioinfo.uth.edu/kmd/)
MAPK10	Kinase	KinaseMD database (https://bioinfo.uth.edu/kmd/)
PRKAA2	Kinase	KinaseMD database (https://bioinfo.uth.edu/kmd/)
EPHB3	Kinase	KinaseMD database (https://bioinfo.uth.edu/kmd/)
EPHA5	Kinase	KinaseMD database (https://bioinfo.uth.edu/kmd/)
EPHB4	Kinase	KinaseMD database (https://bioinfo.uth.edu/kmd/)
EPHB1	Kinase	KinaseMD database (https://bioinfo.uth.edu/kmd/)
EPHA4	Kinase	KinaseMD database (https://bioinfo.uth.edu/kmd/)
NME5	Kinase	KinaseMD database (https://bioinfo.uth.edu/kmd/)
HUNK	Kinase	KinaseMD database (https://bioinfo.uth.edu/kmd/)
SIK1	Kinase	KinaseMD database (https://bioinfo.uth.edu/kmd/)
RIPK4	Kinase	KinaseMD database (https://bioinfo.uth.edu/kmd/)
CSNK2A1	Kinase	KinaseMD database (https://bioinfo.uth.edu/kmd/)
SRPK2	Kinase	KinaseMD database (https://bioinfo.uth.edu/kmd/)
CSNK1G2	Kinase	KinaseMD database (https://bioinfo.uth.edu/kmd/)
PRKDC	Kinase	KinaseMD database (https://bioinfo.uth.edu/kmd/)
MAP3K9	Kinase	KinaseMD database (https://bioinfo.uth.edu/kmd/)
CDK3	Kinase	KinaseMD database (https://bioinfo.uth.edu/kmd/)
CDKL1	Kinase	KinaseMD database (https://bioinfo.uth.edu/kmd/)
CDK6	Kinase	KinaseMD database (https://bioinfo.uth.edu/kmd/)
CDK5	Kinase	KinaseMD database (https://bioinfo.uth.edu/kmd/)
CDK16	Kinase	KinaseMD database (https://bioinfo.uth.edu/kmd/)
CDK17	Kinase	KinaseMD database (https://bioinfo.uth.edu/kmd/)
ROR1	Kinase	KinaseMD database (https://bioinfo.uth.edu/kmd/)
ROR2	Kinase	KinaseMD database (https://bioinfo.uth.edu/kmd/)
PRKCE	Kinase	KinaseMD database (https://bioinfo.uth.edu/kmd/)
MAP2K1	Kinase	KinaseMD database (https://bioinfo.uth.edu/kmd/)
TEK	Kinase	KinaseMD database (https://bioinfo.uth.edu/kmd/)
MAP3K10	Kinase	KinaseMD database (https://bioinfo.uth.edu/kmd/)
GUCY2D	Kinase	KinaseMD database (https://bioinfo.uth.edu/kmd/)
PRKCQ	Kinase	KinaseMD database (https://bioinfo.uth.edu/kmd/)
ACVR1	Kinase	KinaseMD database (https://bioinfo.uth.edu/kmd/)
MST1R	Kinase	KinaseMD database (https://bioinfo.uth.edu/kmd/)
PTK2	Kinase	KinaseMD database (https://bioinfo.uth.edu/kmd/)
PRKCZ	Kinase	KinaseMD database (https://bioinfo.uth.edu/kmd/)
PRKCD	Kinase	KinaseMD database (https://bioinfo.uth.edu/kmd/)
RNASEL	Kinase	KinaseMD database (https://bioinfo.uth.edu/kmd/)
BTK	Kinase	KinaseMD database (https://bioinfo.uth.edu/kmd/)
TYRO3	Kinase	KinaseMD database (https://bioinfo.uth.edu/kmd/)
CDK18	Kinase	KinaseMD database (https://bioinfo.uth.edu/kmd/)
TNK2	Kinase	KinaseMD database (https://bioinfo.uth.edu/kmd/)
DDR1	Kinase	KinaseMD database (https://bioinfo.uth.edu/kmd/)
ITK	Kinase	KinaseMD database (https://bioinfo.uth.edu/kmd/)
DMPK	Kinase	KinaseMD database (https://bioinfo.uth.edu/kmd/)
MAP4K2	Kinase	KinaseMD database (https://bioinfo.uth.edu/kmd/)
MAP3K12	Kinase	KinaseMD database (https://bioinfo.uth.edu/kmd/)
MERTK	Kinase	KinaseMD database (https://bioinfo.uth.edu/kmd/)
ABR	Kinase	KinaseMD database (https://bioinfo.uth.edu/kmd/)
STK4	Kinase	KinaseMD database (https://bioinfo.uth.edu/kmd/)
PRKAA1	Kinase	KinaseMD database (https://bioinfo.uth.edu/kmd/)
PAK1	Kinase	KinaseMD database (https://bioinfo.uth.edu/kmd/)
MAP2K5	Kinase	KinaseMD database (https://bioinfo.uth.edu/kmd/)
MAPK7	Kinase	KinaseMD database (https://bioinfo.uth.edu/kmd/)
PAK2	Kinase	KinaseMD database (https://bioinfo.uth.edu/kmd/)
STK3	Kinase	KinaseMD database (https://bioinfo.uth.edu/kmd/)
NME3	Kinase	KinaseMD database (https://bioinfo.uth.edu/kmd/)
MAP3K1	Kinase	KinaseMD database (https://bioinfo.uth.edu/kmd/)
PRKG2	Kinase	KinaseMD database (https://bioinfo.uth.edu/kmd/)
TRIM28	Kinase	KinaseMD database (https://bioinfo.uth.edu/kmd/)
PTK7	Kinase	KinaseMD database (https://bioinfo.uth.edu/kmd/)
ATM	Kinase	KinaseMD database (https://bioinfo.uth.edu/kmd/)
ILK	Kinase	KinaseMD database (https://bioinfo.uth.edu/kmd/)
ROCK1	Kinase	KinaseMD database (https://bioinfo.uth.edu/kmd/)
TNK1	Kinase	KinaseMD database (https://bioinfo.uth.edu/kmd/)
PRPF4B	Kinase	KinaseMD database (https://bioinfo.uth.edu/kmd/)
ATR	Kinase	KinaseMD database (https://bioinfo.uth.edu/kmd/)
RIPK1	Kinase	KinaseMD database (https://bioinfo.uth.edu/kmd/)
CAMK2B	Kinase	KinaseMD database (https://bioinfo.uth.edu/kmd/)
CAMK2G	Kinase	KinaseMD database (https://bioinfo.uth.edu/kmd/)
CAMK2D	Kinase	KinaseMD database (https://bioinfo.uth.edu/kmd/)
DYRK1A	Kinase	KinaseMD database (https://bioinfo.uth.edu/kmd/)
ACVR2B	Kinase	KinaseMD database (https://bioinfo.uth.edu/kmd/)
BMPR2	Kinase	KinaseMD database (https://bioinfo.uth.edu/kmd/)
PTK6	Kinase	KinaseMD database (https://bioinfo.uth.edu/kmd/)
PRKG1	Kinase	KinaseMD database (https://bioinfo.uth.edu/kmd/)
CDK13	Kinase	KinaseMD database (https://bioinfo.uth.edu/kmd/)
CAMK1	Kinase	KinaseMD database (https://bioinfo.uth.edu/kmd/)
IKBKE	Kinase	KinaseMD database (https://bioinfo.uth.edu/kmd/)
PTK2B	Kinase	KinaseMD database (https://bioinfo.uth.edu/kmd/)
FASTK	Kinase	KinaseMD database (https://bioinfo.uth.edu/kmd/)
MELK	Kinase	KinaseMD database (https://bioinfo.uth.edu/kmd/)
BRD3	Kinase	KinaseMD database (https://bioinfo.uth.edu/kmd/)
PDK1	Kinase	KinaseMD database (https://bioinfo.uth.edu/kmd/)
PDK2	Kinase	KinaseMD database (https://bioinfo.uth.edu/kmd/)
PDK3	Kinase	KinaseMD database (https://bioinfo.uth.edu/kmd/)
CDK10	Kinase	KinaseMD database (https://bioinfo.uth.edu/kmd/)
PRKD1	Kinase	KinaseMD database (https://bioinfo.uth.edu/kmd/)
STK38	Kinase	KinaseMD database (https://bioinfo.uth.edu/kmd/)
ERBB4	Kinase	KinaseMD database (https://bioinfo.uth.edu/kmd/)
RPS6KA2	Kinase	KinaseMD database (https://bioinfo.uth.edu/kmd/)
EPHA7	Kinase	KinaseMD database (https://bioinfo.uth.edu/kmd/)
RPS6KA1	Kinase	KinaseMD database (https://bioinfo.uth.edu/kmd/)
TESK1	Kinase	KinaseMD database (https://bioinfo.uth.edu/kmd/)
MYLK	Kinase	KinaseMD database (https://bioinfo.uth.edu/kmd/)
MAPK11	Kinase	KinaseMD database (https://bioinfo.uth.edu/kmd/)
SPEG	Kinase	KinaseMD database (https://bioinfo.uth.edu/kmd/)
STK11	Kinase	KinaseMD database (https://bioinfo.uth.edu/kmd/)
GRK1	Kinase	KinaseMD database (https://bioinfo.uth.edu/kmd/)
NTRK3	Kinase	KinaseMD database (https://bioinfo.uth.edu/kmd/)
PKN1	Kinase	KinaseMD database (https://bioinfo.uth.edu/kmd/)
PKN2	Kinase	KinaseMD database (https://bioinfo.uth.edu/kmd/)
MAPK14	Kinase	KinaseMD database (https://bioinfo.uth.edu/kmd/)
CAMK4	Kinase	KinaseMD database (https://bioinfo.uth.edu/kmd/)
MAP3K11	Kinase	KinaseMD database (https://bioinfo.uth.edu/kmd/)
NTRK2	Kinase	KinaseMD database (https://bioinfo.uth.edu/kmd/)
MAPKAPK3	Kinase	KinaseMD database (https://bioinfo.uth.edu/kmd/)
PDK4	Kinase	KinaseMD database (https://bioinfo.uth.edu/kmd/)
MAPK6	Kinase	KinaseMD database (https://bioinfo.uth.edu/kmd/)
AMHR2	Kinase	KinaseMD database (https://bioinfo.uth.edu/kmd/)
PHKG1	Kinase	KinaseMD database (https://bioinfo.uth.edu/kmd/)
DDR2	Kinase	KinaseMD database (https://bioinfo.uth.edu/kmd/)
AAK1	Kinase	KinaseMD database (https://bioinfo.uth.edu/kmd/)
MYLK3	Kinase	KinaseMD database (https://bioinfo.uth.edu/kmd/)
LRRK1	Kinase	KinaseMD database (https://bioinfo.uth.edu/kmd/)
ADCK5	Kinase	KinaseMD database (https://bioinfo.uth.edu/kmd/)
PLK5	Kinase	KinaseMD database (https://bioinfo.uth.edu/kmd/)
PKDCC	Kinase	KinaseMD database (https://bioinfo.uth.edu/kmd/)
SBK1	Kinase	KinaseMD database (https://bioinfo.uth.edu/kmd/)
MAP3K19	Kinase	KinaseMD database (https://bioinfo.uth.edu/kmd/)
PAN3	Kinase	KinaseMD database (https://bioinfo.uth.edu/kmd/)
BRDT	Kinase	KinaseMD database (https://bioinfo.uth.edu/kmd/)
TNNI3K	Kinase	KinaseMD database (https://bioinfo.uth.edu/kmd/)
EPHA10	Kinase	KinaseMD database (https://bioinfo.uth.edu/kmd/)
CDKL4	Kinase	KinaseMD database (https://bioinfo.uth.edu/kmd/)
LRRK2	Kinase	KinaseMD database (https://bioinfo.uth.edu/kmd/)
MAP3K21	Kinase	KinaseMD database (https://bioinfo.uth.edu/kmd/)
TTBK1	Kinase	KinaseMD database (https://bioinfo.uth.edu/kmd/)
OBSCN	Kinase	KinaseMD database (https://bioinfo.uth.edu/kmd/)
CDC42BPA	Kinase	KinaseMD database (https://bioinfo.uth.edu/kmd/)
PDPK2P	Kinase	KinaseMD database (https://bioinfo.uth.edu/kmd/)
CDC42BPG	Kinase	KinaseMD database (https://bioinfo.uth.edu/kmd/)
TTBK2	Kinase	KinaseMD database (https://bioinfo.uth.edu/kmd/)
STYK1	Kinase	KinaseMD database (https://bioinfo.uth.edu/kmd/)
MAST2	Kinase	KinaseMD database (https://bioinfo.uth.edu/kmd/)
PNCK	Kinase	KinaseMD database (https://bioinfo.uth.edu/kmd/)
NEK5	Kinase	KinaseMD database (https://bioinfo.uth.edu/kmd/)
SCYL2	Kinase	KinaseMD database (https://bioinfo.uth.edu/kmd/)
PKN3	Kinase	KinaseMD database (https://bioinfo.uth.edu/kmd/)
ULK3	Kinase	KinaseMD database (https://bioinfo.uth.edu/kmd/)
TSSK4	Kinase	KinaseMD database (https://bioinfo.uth.edu/kmd/)
GASK1B	Kinase	KinaseMD database (https://bioinfo.uth.edu/kmd/)
KSR2	Kinase	KinaseMD database (https://bioinfo.uth.edu/kmd/)
DSTYK	Kinase	KinaseMD database (https://bioinfo.uth.edu/kmd/)
AATK	Kinase	KinaseMD database (https://bioinfo.uth.edu/kmd/)
MAP3K15	Kinase	KinaseMD database (https://bioinfo.uth.edu/kmd/)
PEAK3	Kinase	KinaseMD database (https://bioinfo.uth.edu/kmd/)
NEK10	Kinase	KinaseMD database (https://bioinfo.uth.edu/kmd/)
ERN2	Kinase	KinaseMD database (https://bioinfo.uth.edu/kmd/)
MARK2	Kinase	KinaseMD database (https://bioinfo.uth.edu/kmd/)
TAOK1	Kinase	KinaseMD database (https://bioinfo.uth.edu/kmd/)
STRADA	Kinase	KinaseMD database (https://bioinfo.uth.edu/kmd/)
NRK	Kinase	KinaseMD database (https://bioinfo.uth.edu/kmd/)
ADCK2	Kinase	KinaseMD database (https://bioinfo.uth.edu/kmd/)
PXK	Kinase	KinaseMD database (https://bioinfo.uth.edu/kmd/)
NEK8	Kinase	KinaseMD database (https://bioinfo.uth.edu/kmd/)
ALPK2	Kinase	KinaseMD database (https://bioinfo.uth.edu/kmd/)
ADCK1	Kinase	KinaseMD database (https://bioinfo.uth.edu/kmd/)
TLK2	Kinase	KinaseMD database (https://bioinfo.uth.edu/kmd/)
STK32C	Kinase	KinaseMD database (https://bioinfo.uth.edu/kmd/)
PIM3	Kinase	KinaseMD database (https://bioinfo.uth.edu/kmd/)
FJX1	Kinase	KinaseMD database (https://bioinfo.uth.edu/kmd/)
NME9	Kinase	KinaseMD database (https://bioinfo.uth.edu/kmd/)
VRK2	Kinase	KinaseMD database (https://bioinfo.uth.edu/kmd/)
PRAG1	Kinase	KinaseMD database (https://bioinfo.uth.edu/kmd/)
MYLK4	Kinase	KinaseMD database (https://bioinfo.uth.edu/kmd/)
HIPK1	Kinase	KinaseMD database (https://bioinfo.uth.edu/kmd/)
CAMK1D	Kinase	KinaseMD database (https://bioinfo.uth.edu/kmd/)
VRK3	Kinase	KinaseMD database (https://bioinfo.uth.edu/kmd/)
MAP4K3	Kinase	KinaseMD database (https://bioinfo.uth.edu/kmd/)
KSR1	Kinase	KinaseMD database (https://bioinfo.uth.edu/kmd/)
CDKL3	Kinase	KinaseMD database (https://bioinfo.uth.edu/kmd/)
MAPKAPK5	Kinase	KinaseMD database (https://bioinfo.uth.edu/kmd/)
TEX14	Kinase	KinaseMD database (https://bioinfo.uth.edu/kmd/)
BRSK2	Kinase	KinaseMD database (https://bioinfo.uth.edu/kmd/)
LMTK2	Kinase	KinaseMD database (https://bioinfo.uth.edu/kmd/)
FAM20C	Kinase	KinaseMD database (https://bioinfo.uth.edu/kmd/)
NIM1K	Kinase	KinaseMD database (https://bioinfo.uth.edu/kmd/)
ULK2	Kinase	KinaseMD database (https://bioinfo.uth.edu/kmd/)
SCYL3	Kinase	KinaseMD database (https://bioinfo.uth.edu/kmd/)
CDK20	Kinase	KinaseMD database (https://bioinfo.uth.edu/kmd/)
TAF1L	Kinase	KinaseMD database (https://bioinfo.uth.edu/kmd/)
PDIK1L	Kinase	KinaseMD database (https://bioinfo.uth.edu/kmd/)
STK40	Kinase	KinaseMD database (https://bioinfo.uth.edu/kmd/)
NME8	Kinase	KinaseMD database (https://bioinfo.uth.edu/kmd/)
MINK1	Kinase	KinaseMD database (https://bioinfo.uth.edu/kmd/)
DCLK2	Kinase	KinaseMD database (https://bioinfo.uth.edu/kmd/)
CAMKK1	Kinase	KinaseMD database (https://bioinfo.uth.edu/kmd/)
CSNK1A1L	Kinase	KinaseMD database (https://bioinfo.uth.edu/kmd/)
MLKL	Kinase	KinaseMD database (https://bioinfo.uth.edu/kmd/)
CAMKV	Kinase	KinaseMD database (https://bioinfo.uth.edu/kmd/)
STKLD1	Kinase	KinaseMD database (https://bioinfo.uth.edu/kmd/)
HIPK4	Kinase	KinaseMD database (https://bioinfo.uth.edu/kmd/)
ACVR1C	Kinase	KinaseMD database (https://bioinfo.uth.edu/kmd/)
CSNK2A3	Kinase	KinaseMD database (https://bioinfo.uth.edu/kmd/)
MYO3A	Kinase	KinaseMD database (https://bioinfo.uth.edu/kmd/)
ANKK1	Kinase	KinaseMD database (https://bioinfo.uth.edu/kmd/)
NEK11	Kinase	KinaseMD database (https://bioinfo.uth.edu/kmd/)
COQ8A	Kinase	KinaseMD database (https://bioinfo.uth.edu/kmd/)
UHMK1	Kinase	KinaseMD database (https://bioinfo.uth.edu/kmd/)
MAPK15	Kinase	KinaseMD database (https://bioinfo.uth.edu/kmd/)
NEK9	Kinase	KinaseMD database (https://bioinfo.uth.edu/kmd/)
BRSK1	Kinase	KinaseMD database (https://bioinfo.uth.edu/kmd/)
STK35	Kinase	KinaseMD database (https://bioinfo.uth.edu/kmd/)
NEK7	Kinase	KinaseMD database (https://bioinfo.uth.edu/kmd/)
TBCK	Kinase	KinaseMD database (https://bioinfo.uth.edu/kmd/)
HASPIN	Kinase	KinaseMD database (https://bioinfo.uth.edu/kmd/)
GRK7	Kinase	KinaseMD database (https://bioinfo.uth.edu/kmd/)
STK32A	Kinase	KinaseMD database (https://bioinfo.uth.edu/kmd/)
MYO3B	Kinase	KinaseMD database (https://bioinfo.uth.edu/kmd/)
TTN	Kinase	KinaseMD database (https://bioinfo.uth.edu/kmd/)
TRIB2	Kinase	KinaseMD database (https://bioinfo.uth.edu/kmd/)
DYRK2	Kinase	KinaseMD database (https://bioinfo.uth.edu/kmd/)
CDKL2	Kinase	KinaseMD database (https://bioinfo.uth.edu/kmd/)
MAP4K1	Kinase	KinaseMD database (https://bioinfo.uth.edu/kmd/)
SGK3	Kinase	KinaseMD database (https://bioinfo.uth.edu/kmd/)
ULK4	Kinase	KinaseMD database (https://bioinfo.uth.edu/kmd/)
COQ8B	Kinase	KinaseMD database (https://bioinfo.uth.edu/kmd/)
AURKB	Kinase	KinaseMD database (https://bioinfo.uth.edu/kmd/)
MASTL	Kinase	KinaseMD database (https://bioinfo.uth.edu/kmd/)
WNK4	Kinase	KinaseMD database (https://bioinfo.uth.edu/kmd/)
PBK	Kinase	KinaseMD database (https://bioinfo.uth.edu/kmd/)
SCYL1	Kinase	KinaseMD database (https://bioinfo.uth.edu/kmd/)
MARK4	Kinase	KinaseMD database (https://bioinfo.uth.edu/kmd/)
ALPK3	Kinase	KinaseMD database (https://bioinfo.uth.edu/kmd/)
RSKR	Kinase	KinaseMD database (https://bioinfo.uth.edu/kmd/)
FAM20A	Kinase	KinaseMD database (https://bioinfo.uth.edu/kmd/)
CAMK1G	Kinase	KinaseMD database (https://bioinfo.uth.edu/kmd/)
TSSK2	Kinase	KinaseMD database (https://bioinfo.uth.edu/kmd/)
TSSK3	Kinase	KinaseMD database (https://bioinfo.uth.edu/kmd/)
NEK1	Kinase	KinaseMD database (https://bioinfo.uth.edu/kmd/)
LMTK3	Kinase	KinaseMD database (https://bioinfo.uth.edu/kmd/)
SMG1	Kinase	KinaseMD database (https://bioinfo.uth.edu/kmd/)
CDK15	Kinase	KinaseMD database (https://bioinfo.uth.edu/kmd/)
ALPK1	Kinase	KinaseMD database (https://bioinfo.uth.edu/kmd/)
PSKH2	Kinase	KinaseMD database (https://bioinfo.uth.edu/kmd/)
TRPM7	Kinase	KinaseMD database (https://bioinfo.uth.edu/kmd/)
PASK	Kinase	KinaseMD database (https://bioinfo.uth.edu/kmd/)
CAMKK2	Kinase	KinaseMD database (https://bioinfo.uth.edu/kmd/)
TRIB3	Kinase	KinaseMD database (https://bioinfo.uth.edu/kmd/)
TRIB1	Kinase	KinaseMD database (https://bioinfo.uth.edu/kmd/)
RPS6KC1	Kinase	KinaseMD database (https://bioinfo.uth.edu/kmd/)
TP53RK	Kinase	KinaseMD database (https://bioinfo.uth.edu/kmd/)
TESK2	Kinase	KinaseMD database (https://bioinfo.uth.edu/kmd/)
SRPK1	Kinase	KinaseMD database (https://bioinfo.uth.edu/kmd/)
MAP3K14	Kinase	KinaseMD database (https://bioinfo.uth.edu/kmd/)
PIK3R4	Kinase	KinaseMD database (https://bioinfo.uth.edu/kmd/)
PKMYT1	Kinase	KinaseMD database (https://bioinfo.uth.edu/kmd/)
MAP3K5	Kinase	KinaseMD database (https://bioinfo.uth.edu/kmd/)
MAP3K3	Kinase	KinaseMD database (https://bioinfo.uth.edu/kmd/)
VRK1	Kinase	KinaseMD database (https://bioinfo.uth.edu/kmd/)
EIF2AK1	Kinase	KinaseMD database (https://bioinfo.uth.edu/kmd/)
RIOK1	Kinase	KinaseMD database (https://bioinfo.uth.edu/kmd/)
MKNK1	Kinase	KinaseMD database (https://bioinfo.uth.edu/kmd/)
RIOK2	Kinase	KinaseMD database (https://bioinfo.uth.edu/kmd/)
CDK19	Kinase	KinaseMD database (https://bioinfo.uth.edu/kmd/)
TRPM6	Kinase	KinaseMD database (https://bioinfo.uth.edu/kmd/)
TSSK6	Kinase	KinaseMD database (https://bioinfo.uth.edu/kmd/)
TSSK1B	Kinase	KinaseMD database (https://bioinfo.uth.edu/kmd/)
PINK1	Kinase	KinaseMD database (https://bioinfo.uth.edu/kmd/)
STK31	Kinase	KinaseMD database (https://bioinfo.uth.edu/kmd/)
WNK3	Kinase	KinaseMD database (https://bioinfo.uth.edu/kmd/)
STK33	Kinase	KinaseMD database (https://bioinfo.uth.edu/kmd/)
PRKD2	Kinase	KinaseMD database (https://bioinfo.uth.edu/kmd/)
DCLK3	Kinase	KinaseMD database (https://bioinfo.uth.edu/kmd/)
STRADB	Kinase	KinaseMD database (https://bioinfo.uth.edu/kmd/)
NUAK2	Kinase	KinaseMD database (https://bioinfo.uth.edu/kmd/)
SIK2	Kinase	KinaseMD database (https://bioinfo.uth.edu/kmd/)
MYLK2	Kinase	KinaseMD database (https://bioinfo.uth.edu/kmd/)
SLK	Kinase	KinaseMD database (https://bioinfo.uth.edu/kmd/)
TAOK3	Kinase	KinaseMD database (https://bioinfo.uth.edu/kmd/)
HIPK2	Kinase	KinaseMD database (https://bioinfo.uth.edu/kmd/)
SRMS	Kinase	KinaseMD database (https://bioinfo.uth.edu/kmd/)
HIPK3	Kinase	KinaseMD database (https://bioinfo.uth.edu/kmd/)
WNK1	Kinase	KinaseMD database (https://bioinfo.uth.edu/kmd/)
PLK3	Kinase	KinaseMD database (https://bioinfo.uth.edu/kmd/)
POMK	Kinase	KinaseMD database (https://bioinfo.uth.edu/kmd/)
PEAK1	Kinase	KinaseMD database (https://bioinfo.uth.edu/kmd/)
CLK4	Kinase	KinaseMD database (https://bioinfo.uth.edu/kmd/)
MKNK2	Kinase	KinaseMD database (https://bioinfo.uth.edu/kmd/)
SGK2	Kinase	KinaseMD database (https://bioinfo.uth.edu/kmd/)
NEK6	Kinase	KinaseMD database (https://bioinfo.uth.edu/kmd/)
CSNK1G1	Kinase	KinaseMD database (https://bioinfo.uth.edu/kmd/)
PAK6	Kinase	KinaseMD database (https://bioinfo.uth.edu/kmd/)
DYRK4	Kinase	KinaseMD database (https://bioinfo.uth.edu/kmd/)
SNRK	Kinase	KinaseMD database (https://bioinfo.uth.edu/kmd/)
BAZ1A	Kinase	KinaseMD database (https://bioinfo.uth.edu/kmd/)
LATS2	Kinase	KinaseMD database (https://bioinfo.uth.edu/kmd/)
STK36	Kinase	KinaseMD database (https://bioinfo.uth.edu/kmd/)
NRBP2	Kinase	KinaseMD database (https://bioinfo.uth.edu/kmd/)
BMP2K	Kinase	KinaseMD database (https://bioinfo.uth.edu/kmd/)
IRAK4	Kinase	KinaseMD database (https://bioinfo.uth.edu/kmd/)
STK32B	Kinase	KinaseMD database (https://bioinfo.uth.edu/kmd/)
MAP3K20	Kinase	KinaseMD database (https://bioinfo.uth.edu/kmd/)
CDK12	Kinase	KinaseMD database (https://bioinfo.uth.edu/kmd/)
PLK2	Kinase	KinaseMD database (https://bioinfo.uth.edu/kmd/)
EIF2AK3	Kinase	KinaseMD database (https://bioinfo.uth.edu/kmd/)
MARK1	Kinase	KinaseMD database (https://bioinfo.uth.edu/kmd/)
PIM2	Kinase	KinaseMD database (https://bioinfo.uth.edu/kmd/)
PAK5	Kinase	KinaseMD database (https://bioinfo.uth.edu/kmd/)
STK26	Kinase	KinaseMD database (https://bioinfo.uth.edu/kmd/)
EIF2AK4	Kinase	KinaseMD database (https://bioinfo.uth.edu/kmd/)
NLK	Kinase	KinaseMD database (https://bioinfo.uth.edu/kmd/)
RPS6KB2	Kinase	KinaseMD database (https://bioinfo.uth.edu/kmd/)
STK17A	Kinase	KinaseMD database (https://bioinfo.uth.edu/kmd/)
STK39	Kinase	KinaseMD database (https://bioinfo.uth.edu/kmd/)
EPHA6	Kinase	KinaseMD database (https://bioinfo.uth.edu/kmd/)
GASK1A	Kinase	KinaseMD database (https://bioinfo.uth.edu/kmd/)
TBK1	Kinase	KinaseMD database (https://bioinfo.uth.edu/kmd/)
NRBP1	Kinase	KinaseMD database (https://bioinfo.uth.edu/kmd/)
BAZ1B	Kinase	KinaseMD database (https://bioinfo.uth.edu/kmd/)
DAPK2	Kinase	KinaseMD database (https://bioinfo.uth.edu/kmd/)
RPS6KA6	Kinase	KinaseMD database (https://bioinfo.uth.edu/kmd/)
TNIK	Kinase	KinaseMD database (https://bioinfo.uth.edu/kmd/)
TLK1	Kinase	KinaseMD database (https://bioinfo.uth.edu/kmd/)
TAOK2	Kinase	KinaseMD database (https://bioinfo.uth.edu/kmd/)
ALK	Kinase	KinaseMD database (https://bioinfo.uth.edu/kmd/)
SRPK3	Kinase	KinaseMD database (https://bioinfo.uth.edu/kmd/)
TRIM33	Kinase	KinaseMD database (https://bioinfo.uth.edu/kmd/)
CILK1	Kinase	KinaseMD database (https://bioinfo.uth.edu/kmd/)
MOK	Kinase	KinaseMD database (https://bioinfo.uth.edu/kmd/)
CDK11A	Kinase	KinaseMD database (https://bioinfo.uth.edu/kmd/)
AURKC	Kinase	KinaseMD database (https://bioinfo.uth.edu/kmd/)
CAMK2A	Kinase	KinaseMD database (https://bioinfo.uth.edu/kmd/)
AKT3	Kinase	KinaseMD database (https://bioinfo.uth.edu/kmd/)
STK38L	Kinase	KinaseMD database (https://bioinfo.uth.edu/kmd/)
MAST1	Kinase	KinaseMD database (https://bioinfo.uth.edu/kmd/)
SIK3	Kinase	KinaseMD database (https://bioinfo.uth.edu/kmd/)
MAP3K2	Kinase	KinaseMD database (https://bioinfo.uth.edu/kmd/)
WNK2	Kinase	KinaseMD database (https://bioinfo.uth.edu/kmd/)
DYRK1B	Kinase	KinaseMD database (https://bioinfo.uth.edu/kmd/)
TRRAP	Kinase	KinaseMD database (https://bioinfo.uth.edu/kmd/)
MAP4K5	Kinase	KinaseMD database (https://bioinfo.uth.edu/kmd/)
RIPK3	Kinase	KinaseMD database (https://bioinfo.uth.edu/kmd/)
NME7	Kinase	KinaseMD database (https://bioinfo.uth.edu/kmd/)
CERT1	Kinase	KinaseMD database (https://bioinfo.uth.edu/kmd/)
CDC42BPB	Kinase	KinaseMD database (https://bioinfo.uth.edu/kmd/)
IRAK3	Kinase	KinaseMD database (https://bioinfo.uth.edu/kmd/)
STK24	Kinase	KinaseMD database (https://bioinfo.uth.edu/kmd/)
CSNK1G3	Kinase	KinaseMD database (https://bioinfo.uth.edu/kmd/)
MAP3K4	Kinase	KinaseMD database (https://bioinfo.uth.edu/kmd/)
RPS6KL1	Kinase	KinaseMD database (https://bioinfo.uth.edu/kmd/)
DPM1	metabolism-related protein	Metabolic Atlas (https://metabolicatlas.org/)
FUCA2	metabolism-related protein	Metabolic Atlas (https://metabolicatlas.org/)
GCLC	metabolism-related protein	Metabolic Atlas (https://metabolicatlas.org/)
CYP51A1	metabolism-related protein	Metabolic Atlas (https://metabolicatlas.org/)
LAP3	metabolism-related protein	Metabolic Atlas (https://metabolicatlas.org/)
HS3ST1	metabolism-related protein	Metabolic Atlas (https://metabolicatlas.org/)
AOC1	metabolism-related protein	Metabolic Atlas (https://metabolicatlas.org/)
HECW1	metabolism-related protein	Metabolic Atlas (https://metabolicatlas.org/)
CYP26B1	metabolism-related protein	Metabolic Atlas (https://metabolicatlas.org/)
MTMR7	metabolism-related protein	Metabolic Atlas (https://metabolicatlas.org/)
SLC7A2	metabolism-related protein	Metabolic Atlas (https://metabolicatlas.org/)
AK2	metabolism-related protein	Metabolic Atlas (https://metabolicatlas.org/)
CD38	metabolism-related protein	Metabolic Atlas (https://metabolicatlas.org/)
FKBP4	metabolism-related protein	Metabolic Atlas (https://metabolicatlas.org/)
NDUFAB1	metabolism-related protein	Metabolic Atlas (https://metabolicatlas.org/)
PDK4	metabolism-related protein	Metabolic Atlas (https://metabolicatlas.org/)
SLC22A16	metabolism-related protein	Metabolic Atlas (https://metabolicatlas.org/)
SLC25A13	metabolism-related protein	Metabolic Atlas (https://metabolicatlas.org/)
SLC4A1	metabolism-related protein	Metabolic Atlas (https://metabolicatlas.org/)
HCCS	metabolism-related protein	Metabolic Atlas (https://metabolicatlas.org/)
SLC25A5	metabolism-related protein	Metabolic Atlas (https://metabolicatlas.org/)
POLR2J	metabolism-related protein	Metabolic Atlas (https://metabolicatlas.org/)
ACSM3	metabolism-related protein	Metabolic Atlas (https://metabolicatlas.org/)
CREBBP	metabolism-related protein	Metabolic Atlas (https://metabolicatlas.org/)
MPO	metabolism-related protein	Metabolic Atlas (https://metabolicatlas.org/)
PON1	metabolism-related protein	Metabolic Atlas (https://metabolicatlas.org/)
CROT	metabolism-related protein	Metabolic Atlas (https://metabolicatlas.org/)
ABCB4	metabolism-related protein	Metabolic Atlas (https://metabolicatlas.org/)
KMT2E	metabolism-related protein	Metabolic Atlas (https://metabolicatlas.org/)
MYCBP2	metabolism-related protein	Metabolic Atlas (https://metabolicatlas.org/)
PDK2	metabolism-related protein	Metabolic Atlas (https://metabolicatlas.org/)
GDE1	metabolism-related protein	Metabolic Atlas (https://metabolicatlas.org/)
ABCC8	metabolism-related protein	Metabolic Atlas (https://metabolicatlas.org/)
AGK	metabolism-related protein	Metabolic Atlas (https://metabolicatlas.org/)
ALDH3B1	metabolism-related protein	Metabolic Atlas (https://metabolicatlas.org/)
GGCT	metabolism-related protein	Metabolic Atlas (https://metabolicatlas.org/)
COX10	metabolism-related protein	Metabolic Atlas (https://metabolicatlas.org/)
ARSD	metabolism-related protein	Metabolic Atlas (https://metabolicatlas.org/)
PNPLA4	metabolism-related protein	Metabolic Atlas (https://metabolicatlas.org/)
UPP2	metabolism-related protein	Metabolic Atlas (https://metabolicatlas.org/)
PAFAH1B1	metabolism-related protein	Metabolic Atlas (https://metabolicatlas.org/)
NOS2	metabolism-related protein	Metabolic Atlas (https://metabolicatlas.org/)
SLC13A2	metabolism-related protein	Metabolic Atlas (https://metabolicatlas.org/)
TKTL1	metabolism-related protein	Metabolic Atlas (https://metabolicatlas.org/)
PIGQ	metabolism-related protein	Metabolic Atlas (https://metabolicatlas.org/)
FMO3	metabolism-related protein	Metabolic Atlas (https://metabolicatlas.org/)
MYLIP	metabolism-related protein	Metabolic Atlas (https://metabolicatlas.org/)
NADK	metabolism-related protein	Metabolic Atlas (https://metabolicatlas.org/)
CELSR3	metabolism-related protein	Metabolic Atlas (https://metabolicatlas.org/)
AASS	metabolism-related protein	Metabolic Atlas (https://metabolicatlas.org/)
MGST1	metabolism-related protein	Metabolic Atlas (https://metabolicatlas.org/)
PGLYRP1	metabolism-related protein	Metabolic Atlas (https://metabolicatlas.org/)
ST3GAL1	metabolism-related protein	Metabolic Atlas (https://metabolicatlas.org/)
UBE3C	metabolism-related protein	Metabolic Atlas (https://metabolicatlas.org/)
REV3L	metabolism-related protein	Metabolic Atlas (https://metabolicatlas.org/)
POMT2	metabolism-related protein	Metabolic Atlas (https://metabolicatlas.org/)
EEF1AKNMT	metabolism-related protein	Metabolic Atlas (https://metabolicatlas.org/)
UQCRC1	metabolism-related protein	Metabolic Atlas (https://metabolicatlas.org/)
SLC6A13	metabolism-related protein	Metabolic Atlas (https://metabolicatlas.org/)
IDS	metabolism-related protein	Metabolic Atlas (https://metabolicatlas.org/)
FMO1	metabolism-related protein	Metabolic Atlas (https://metabolicatlas.org/)
LYPLA2	metabolism-related protein	Metabolic Atlas (https://metabolicatlas.org/)
NME1-NME2	metabolism-related protein	Metabolic Atlas (https://metabolicatlas.org/)
SLC6A7	metabolism-related protein	Metabolic Atlas (https://metabolicatlas.org/)
ABHD5	metabolism-related protein	Metabolic Atlas (https://metabolicatlas.org/)
RNF216	metabolism-related protein	Metabolic Atlas (https://metabolicatlas.org/)
PIK3C2A	metabolism-related protein	Metabolic Atlas (https://metabolicatlas.org/)
EXTL3	metabolism-related protein	Metabolic Atlas (https://metabolicatlas.org/)
ELOVL5	metabolism-related protein	Metabolic Atlas (https://metabolicatlas.org/)
ALOX5	metabolism-related protein	Metabolic Atlas (https://metabolicatlas.org/)
UBR7	metabolism-related protein	Metabolic Atlas (https://metabolicatlas.org/)
MAN2B2	metabolism-related protein	Metabolic Atlas (https://metabolicatlas.org/)
PGM3	metabolism-related protein	Metabolic Atlas (https://metabolicatlas.org/)
RWDD2A	metabolism-related protein	Metabolic Atlas (https://metabolicatlas.org/)
POLR3B	metabolism-related protein	Metabolic Atlas (https://metabolicatlas.org/)
RNF14	metabolism-related protein	Metabolic Atlas (https://metabolicatlas.org/)
POLA2	metabolism-related protein	Metabolic Atlas (https://metabolicatlas.org/)
ACP3	metabolism-related protein	Metabolic Atlas (https://metabolicatlas.org/)
MDH1	metabolism-related protein	Metabolic Atlas (https://metabolicatlas.org/)
DPEP1	metabolism-related protein	Metabolic Atlas (https://metabolicatlas.org/)
NPC1L1	metabolism-related protein	Metabolic Atlas (https://metabolicatlas.org/)
XYLT2	metabolism-related protein	Metabolic Atlas (https://metabolicatlas.org/)
CHDH	metabolism-related protein	Metabolic Atlas (https://metabolicatlas.org/)
GLT8D1	metabolism-related protein	Metabolic Atlas (https://metabolicatlas.org/)
ATP2C1	metabolism-related protein	Metabolic Atlas (https://metabolicatlas.org/)
SLC38A5	metabolism-related protein	Metabolic Atlas (https://metabolicatlas.org/)
RALBP1	metabolism-related protein	Metabolic Atlas (https://metabolicatlas.org/)
SLC11A1	metabolism-related protein	Metabolic Atlas (https://metabolicatlas.org/)
AGPS	metabolism-related protein	Metabolic Atlas (https://metabolicatlas.org/)
ATP1A2	metabolism-related protein	Metabolic Atlas (https://metabolicatlas.org/)
CYP24A1	metabolism-related protein	Metabolic Atlas (https://metabolicatlas.org/)
CYP3A43	metabolism-related protein	Metabolic Atlas (https://metabolicatlas.org/)
SLC7A9	metabolism-related protein	Metabolic Atlas (https://metabolicatlas.org/)
CPS1	metabolism-related protein	Metabolic Atlas (https://metabolicatlas.org/)
ZDHHC6	metabolism-related protein	Metabolic Atlas (https://metabolicatlas.org/)
NDUFS1	metabolism-related protein	Metabolic Atlas (https://metabolicatlas.org/)
ALAS1	metabolism-related protein	Metabolic Atlas (https://metabolicatlas.org/)
GLRX2	metabolism-related protein	Metabolic Atlas (https://metabolicatlas.org/)
DERA	metabolism-related protein	Metabolic Atlas (https://metabolicatlas.org/)
ABCC2	metabolism-related protein	Metabolic Atlas (https://metabolicatlas.org/)
GCLM	metabolism-related protein	Metabolic Atlas (https://metabolicatlas.org/)
UBR2	metabolism-related protein	Metabolic Atlas (https://metabolicatlas.org/)
HSD17B6	metabolism-related protein	Metabolic Atlas (https://metabolicatlas.org/)
TYMP	metabolism-related protein	Metabolic Atlas (https://metabolicatlas.org/)
KPNA6	metabolism-related protein	Metabolic Atlas (https://metabolicatlas.org/)
FAS	metabolism-related protein	Metabolic Atlas (https://metabolicatlas.org/)
AGPAT4	metabolism-related protein	Metabolic Atlas (https://metabolicatlas.org/)
B4GALT7	metabolism-related protein	Metabolic Atlas (https://metabolicatlas.org/)
TFB1M	metabolism-related protein	Metabolic Atlas (https://metabolicatlas.org/)
NUP160	metabolism-related protein	Metabolic Atlas (https://metabolicatlas.org/)
SARS1	metabolism-related protein	Metabolic Atlas (https://metabolicatlas.org/)
PNPLA6	metabolism-related protein	Metabolic Atlas (https://metabolicatlas.org/)
ALG1	metabolism-related protein	Metabolic Atlas (https://metabolicatlas.org/)
CHPF2	metabolism-related protein	Metabolic Atlas (https://metabolicatlas.org/)
FUT8	metabolism-related protein	Metabolic Atlas (https://metabolicatlas.org/)
UBA6	metabolism-related protein	Metabolic Atlas (https://metabolicatlas.org/)
ATP6V0A1	metabolism-related protein	Metabolic Atlas (https://metabolicatlas.org/)
SLC4A7	metabolism-related protein	Metabolic Atlas (https://metabolicatlas.org/)
RNF19A	metabolism-related protein	Metabolic Atlas (https://metabolicatlas.org/)
ADSS2	metabolism-related protein	Metabolic Atlas (https://metabolicatlas.org/)
OTC	metabolism-related protein	Metabolic Atlas (https://metabolicatlas.org/)
CYP46A1	metabolism-related protein	Metabolic Atlas (https://metabolicatlas.org/)
SLC18A1	metabolism-related protein	Metabolic Atlas (https://metabolicatlas.org/)
USP2	metabolism-related protein	Metabolic Atlas (https://metabolicatlas.org/)
MRI1	metabolism-related protein	Metabolic Atlas (https://metabolicatlas.org/)
METTL1	metabolism-related protein	Metabolic Atlas (https://metabolicatlas.org/)
AGA	metabolism-related protein	Metabolic Atlas (https://metabolicatlas.org/)
PI4K2B	metabolism-related protein	Metabolic Atlas (https://metabolicatlas.org/)
MAT2B	metabolism-related protein	Metabolic Atlas (https://metabolicatlas.org/)
MTREX	metabolism-related protein	Metabolic Atlas (https://metabolicatlas.org/)
PNKP	metabolism-related protein	Metabolic Atlas (https://metabolicatlas.org/)
INPP4A	metabolism-related protein	Metabolic Atlas (https://metabolicatlas.org/)
PARP3	metabolism-related protein	Metabolic Atlas (https://metabolicatlas.org/)
TRIT1	metabolism-related protein	Metabolic Atlas (https://metabolicatlas.org/)
PHKA2	metabolism-related protein	Metabolic Atlas (https://metabolicatlas.org/)
CTPS2	metabolism-related protein	Metabolic Atlas (https://metabolicatlas.org/)
ATP6V1H	metabolism-related protein	Metabolic Atlas (https://metabolicatlas.org/)
POLR2B	metabolism-related protein	Metabolic Atlas (https://metabolicatlas.org/)
TPR	metabolism-related protein	Metabolic Atlas (https://metabolicatlas.org/)
CP	metabolism-related protein	Metabolic Atlas (https://metabolicatlas.org/)
USP28	metabolism-related protein	Metabolic Atlas (https://metabolicatlas.org/)
RRM2B	metabolism-related protein	Metabolic Atlas (https://metabolicatlas.org/)
H6PD	metabolism-related protein	Metabolic Atlas (https://metabolicatlas.org/)
NEDD4L	metabolism-related protein	Metabolic Atlas (https://metabolicatlas.org/)
HEXB	metabolism-related protein	Metabolic Atlas (https://metabolicatlas.org/)
SLC4A8	metabolism-related protein	Metabolic Atlas (https://metabolicatlas.org/)
POLQ	metabolism-related protein	Metabolic Atlas (https://metabolicatlas.org/)
PIK3CB	metabolism-related protein	Metabolic Atlas (https://metabolicatlas.org/)
MSMO1	metabolism-related protein	Metabolic Atlas (https://metabolicatlas.org/)
AKR7A2	metabolism-related protein	Metabolic Atlas (https://metabolicatlas.org/)
PHPT1	metabolism-related protein	Metabolic Atlas (https://metabolicatlas.org/)
ENTPD2	metabolism-related protein	Metabolic Atlas (https://metabolicatlas.org/)
ARID4B	metabolism-related protein	Metabolic Atlas (https://metabolicatlas.org/)
HHAT	metabolism-related protein	Metabolic Atlas (https://metabolicatlas.org/)
GALC	metabolism-related protein	Metabolic Atlas (https://metabolicatlas.org/)
USP36	metabolism-related protein	Metabolic Atlas (https://metabolicatlas.org/)
KMT2C	metabolism-related protein	Metabolic Atlas (https://metabolicatlas.org/)
GYG2	metabolism-related protein	Metabolic Atlas (https://metabolicatlas.org/)
SOAT1	metabolism-related protein	Metabolic Atlas (https://metabolicatlas.org/)
USP13	metabolism-related protein	Metabolic Atlas (https://metabolicatlas.org/)
POLR3E	metabolism-related protein	Metabolic Atlas (https://metabolicatlas.org/)
ATP2B4	metabolism-related protein	Metabolic Atlas (https://metabolicatlas.org/)
NDC1	metabolism-related protein	Metabolic Atlas (https://metabolicatlas.org/)
DGKG	metabolism-related protein	Metabolic Atlas (https://metabolicatlas.org/)
TBXAS1	metabolism-related protein	Metabolic Atlas (https://metabolicatlas.org/)
PARP12	metabolism-related protein	Metabolic Atlas (https://metabolicatlas.org/)
ALDH18A1	metabolism-related protein	Metabolic Atlas (https://metabolicatlas.org/)
TARBP1	metabolism-related protein	Metabolic Atlas (https://metabolicatlas.org/)
SLC2A3	metabolism-related protein	Metabolic Atlas (https://metabolicatlas.org/)
PIGV	metabolism-related protein	Metabolic Atlas (https://metabolicatlas.org/)
MPC1	metabolism-related protein	Metabolic Atlas (https://metabolicatlas.org/)
ACAA1	metabolism-related protein	Metabolic Atlas (https://metabolicatlas.org/)
BCAT1	metabolism-related protein	Metabolic Atlas (https://metabolicatlas.org/)
GUCY1B1	metabolism-related protein	Metabolic Atlas (https://metabolicatlas.org/)
DGAT2	metabolism-related protein	Metabolic Atlas (https://metabolicatlas.org/)
CS	metabolism-related protein	Metabolic Atlas (https://metabolicatlas.org/)
POLD1	metabolism-related protein	Metabolic Atlas (https://metabolicatlas.org/)
SPHK2	metabolism-related protein	Metabolic Atlas (https://metabolicatlas.org/)
MTMR1	metabolism-related protein	Metabolic Atlas (https://metabolicatlas.org/)
HAGH	metabolism-related protein	Metabolic Atlas (https://metabolicatlas.org/)
ST3GAL6	metabolism-related protein	Metabolic Atlas (https://metabolicatlas.org/)
ATP2C2	metabolism-related protein	Metabolic Atlas (https://metabolicatlas.org/)
CTSA	metabolism-related protein	Metabolic Atlas (https://metabolicatlas.org/)
SLC12A2	metabolism-related protein	Metabolic Atlas (https://metabolicatlas.org/)
FAR2	metabolism-related protein	Metabolic Atlas (https://metabolicatlas.org/)
OAT	metabolism-related protein	Metabolic Atlas (https://metabolicatlas.org/)
DGKA	metabolism-related protein	Metabolic Atlas (https://metabolicatlas.org/)
KARS1	metabolism-related protein	Metabolic Atlas (https://metabolicatlas.org/)
PDIA5	metabolism-related protein	Metabolic Atlas (https://metabolicatlas.org/)
NDUFB4	metabolism-related protein	Metabolic Atlas (https://metabolicatlas.org/)
MYLK	metabolism-related protein	Metabolic Atlas (https://metabolicatlas.org/)
CYB5R4	metabolism-related protein	Metabolic Atlas (https://metabolicatlas.org/)
GSTO2	metabolism-related protein	Metabolic Atlas (https://metabolicatlas.org/)
ME1	metabolism-related protein	Metabolic Atlas (https://metabolicatlas.org/)
MTHFD2	metabolism-related protein	Metabolic Atlas (https://metabolicatlas.org/)
SLC9A7	metabolism-related protein	Metabolic Atlas (https://metabolicatlas.org/)
PDE4A	metabolism-related protein	Metabolic Atlas (https://metabolicatlas.org/)
SLC9A3	metabolism-related protein	Metabolic Atlas (https://metabolicatlas.org/)
ELOVL1	metabolism-related protein	Metabolic Atlas (https://metabolicatlas.org/)
POLR1H	metabolism-related protein	Metabolic Atlas (https://metabolicatlas.org/)
TRMT11	metabolism-related protein	Metabolic Atlas (https://metabolicatlas.org/)
ACSM2B	metabolism-related protein	Metabolic Atlas (https://metabolicatlas.org/)
FECH	metabolism-related protein	Metabolic Atlas (https://metabolicatlas.org/)
PFKP	metabolism-related protein	Metabolic Atlas (https://metabolicatlas.org/)
IDI1	metabolism-related protein	Metabolic Atlas (https://metabolicatlas.org/)
PLPP1	metabolism-related protein	Metabolic Atlas (https://metabolicatlas.org/)
PHKA1	metabolism-related protein	Metabolic Atlas (https://metabolicatlas.org/)
PKM	metabolism-related protein	Metabolic Atlas (https://metabolicatlas.org/)
METTL22	metabolism-related protein	Metabolic Atlas (https://metabolicatlas.org/)
IDH3G	metabolism-related protein	Metabolic Atlas (https://metabolicatlas.org/)
PDZD4	metabolism-related protein	Metabolic Atlas (https://metabolicatlas.org/)
ATP2B3	metabolism-related protein	Metabolic Atlas (https://metabolicatlas.org/)
PDK3	metabolism-related protein	Metabolic Atlas (https://metabolicatlas.org/)
HYAL2	metabolism-related protein	Metabolic Atlas (https://metabolicatlas.org/)
COASY	metabolism-related protein	Metabolic Atlas (https://metabolicatlas.org/)
OTUD5	metabolism-related protein	Metabolic Atlas (https://metabolicatlas.org/)
ACSL4	metabolism-related protein	Metabolic Atlas (https://metabolicatlas.org/)
INPP5A	metabolism-related protein	Metabolic Atlas (https://metabolicatlas.org/)
FTSJ1	metabolism-related protein	Metabolic Atlas (https://metabolicatlas.org/)
ATP11A	metabolism-related protein	Metabolic Atlas (https://metabolicatlas.org/)
POLR1A	metabolism-related protein	Metabolic Atlas (https://metabolicatlas.org/)
IP6K2	metabolism-related protein	Metabolic Atlas (https://metabolicatlas.org/)
SIRT2	metabolism-related protein	Metabolic Atlas (https://metabolicatlas.org/)
PYGM	metabolism-related protein	Metabolic Atlas (https://metabolicatlas.org/)
NUP133	metabolism-related protein	Metabolic Atlas (https://metabolicatlas.org/)
ABCC9	metabolism-related protein	Metabolic Atlas (https://metabolicatlas.org/)
MAOB	metabolism-related protein	Metabolic Atlas (https://metabolicatlas.org/)
RORA	metabolism-related protein	Metabolic Atlas (https://metabolicatlas.org/)
PLA2G10	metabolism-related protein	Metabolic Atlas (https://metabolicatlas.org/)
ATP1B3	metabolism-related protein	Metabolic Atlas (https://metabolicatlas.org/)
NEDD4	metabolism-related protein	Metabolic Atlas (https://metabolicatlas.org/)
PIGB	metabolism-related protein	Metabolic Atlas (https://metabolicatlas.org/)
GUCY2C	metabolism-related protein	Metabolic Atlas (https://metabolicatlas.org/)
SLC44A1	metabolism-related protein	Metabolic Atlas (https://metabolicatlas.org/)
RNF126	metabolism-related protein	Metabolic Atlas (https://metabolicatlas.org/)
POLB	metabolism-related protein	Metabolic Atlas (https://metabolicatlas.org/)
ST6GALNAC1	metabolism-related protein	Metabolic Atlas (https://metabolicatlas.org/)
GBA2	metabolism-related protein	Metabolic Atlas (https://metabolicatlas.org/)
NDST1	metabolism-related protein	Metabolic Atlas (https://metabolicatlas.org/)
ASNS	metabolism-related protein	Metabolic Atlas (https://metabolicatlas.org/)
ST6GALNAC2	metabolism-related protein	Metabolic Atlas (https://metabolicatlas.org/)
CHAT	metabolism-related protein	Metabolic Atlas (https://metabolicatlas.org/)
SLC12A3	metabolism-related protein	Metabolic Atlas (https://metabolicatlas.org/)
RAD18	metabolism-related protein	Metabolic Atlas (https://metabolicatlas.org/)
ATP2B1	metabolism-related protein	Metabolic Atlas (https://metabolicatlas.org/)
MGAT4A	metabolism-related protein	Metabolic Atlas (https://metabolicatlas.org/)
BUD23	metabolism-related protein	Metabolic Atlas (https://metabolicatlas.org/)
ATP6AP1	metabolism-related protein	Metabolic Atlas (https://metabolicatlas.org/)
HLTF	metabolism-related protein	Metabolic Atlas (https://metabolicatlas.org/)
CYBRD1	metabolism-related protein	Metabolic Atlas (https://metabolicatlas.org/)
SLC6A15	metabolism-related protein	Metabolic Atlas (https://metabolicatlas.org/)
RDH11	metabolism-related protein	Metabolic Atlas (https://metabolicatlas.org/)
PRKACA	metabolism-related protein	Metabolic Atlas (https://metabolicatlas.org/)
ALDH3A2	metabolism-related protein	Metabolic Atlas (https://metabolicatlas.org/)
TFRC	metabolism-related protein	Metabolic Atlas (https://metabolicatlas.org/)
SREBF1	metabolism-related protein	Metabolic Atlas (https://metabolicatlas.org/)
UBE2D1	metabolism-related protein	Metabolic Atlas (https://metabolicatlas.org/)
HSD17B10	metabolism-related protein	Metabolic Atlas (https://metabolicatlas.org/)
CHFR	metabolism-related protein	Metabolic Atlas (https://metabolicatlas.org/)
TRHDE	metabolism-related protein	Metabolic Atlas (https://metabolicatlas.org/)
P4HA2	metabolism-related protein	Metabolic Atlas (https://metabolicatlas.org/)
TRNT1	metabolism-related protein	Metabolic Atlas (https://metabolicatlas.org/)
ACADVL	metabolism-related protein	Metabolic Atlas (https://metabolicatlas.org/)
SCARB1	metabolism-related protein	Metabolic Atlas (https://metabolicatlas.org/)
PDE8A	metabolism-related protein	Metabolic Atlas (https://metabolicatlas.org/)
SDHA	metabolism-related protein	Metabolic Atlas (https://metabolicatlas.org/)
ABCB11	metabolism-related protein	Metabolic Atlas (https://metabolicatlas.org/)
DHRS9	metabolism-related protein	Metabolic Atlas (https://metabolicatlas.org/)
PTGS2	metabolism-related protein	Metabolic Atlas (https://metabolicatlas.org/)
ST6GAL1	metabolism-related protein	Metabolic Atlas (https://metabolicatlas.org/)
ATP2A3	metabolism-related protein	Metabolic Atlas (https://metabolicatlas.org/)
CA12	metabolism-related protein	Metabolic Atlas (https://metabolicatlas.org/)
MGLL	metabolism-related protein	Metabolic Atlas (https://metabolicatlas.org/)
SLC24A1	metabolism-related protein	Metabolic Atlas (https://metabolicatlas.org/)
HACD3	metabolism-related protein	Metabolic Atlas (https://metabolicatlas.org/)
ENO1	metabolism-related protein	Metabolic Atlas (https://metabolicatlas.org/)
SLC12A1	metabolism-related protein	Metabolic Atlas (https://metabolicatlas.org/)
NUP37	metabolism-related protein	Metabolic Atlas (https://metabolicatlas.org/)
ACAT1	metabolism-related protein	Metabolic Atlas (https://metabolicatlas.org/)
SLC25A3	metabolism-related protein	Metabolic Atlas (https://metabolicatlas.org/)
PLD1	metabolism-related protein	Metabolic Atlas (https://metabolicatlas.org/)
ATP12A	metabolism-related protein	Metabolic Atlas (https://metabolicatlas.org/)
MKRN2	metabolism-related protein	Metabolic Atlas (https://metabolicatlas.org/)
FMO4	metabolism-related protein	Metabolic Atlas (https://metabolicatlas.org/)
SLC46A1	metabolism-related protein	Metabolic Atlas (https://metabolicatlas.org/)
ACACB	metabolism-related protein	Metabolic Atlas (https://metabolicatlas.org/)
NT5C2	metabolism-related protein	Metabolic Atlas (https://metabolicatlas.org/)
NMRK2	metabolism-related protein	Metabolic Atlas (https://metabolicatlas.org/)
DGKD	metabolism-related protein	Metabolic Atlas (https://metabolicatlas.org/)
UBE2T	metabolism-related protein	Metabolic Atlas (https://metabolicatlas.org/)
USP33	metabolism-related protein	Metabolic Atlas (https://metabolicatlas.org/)
SIRT6	metabolism-related protein	Metabolic Atlas (https://metabolicatlas.org/)
TYR	metabolism-related protein	Metabolic Atlas (https://metabolicatlas.org/)
POLD3	metabolism-related protein	Metabolic Atlas (https://metabolicatlas.org/)
UBE2A	metabolism-related protein	Metabolic Atlas (https://metabolicatlas.org/)
FKBP6	metabolism-related protein	Metabolic Atlas (https://metabolicatlas.org/)
MCCC1	metabolism-related protein	Metabolic Atlas (https://metabolicatlas.org/)
ACER3	metabolism-related protein	Metabolic Atlas (https://metabolicatlas.org/)
UBE2K	metabolism-related protein	Metabolic Atlas (https://metabolicatlas.org/)
PIK3C3	metabolism-related protein	Metabolic Atlas (https://metabolicatlas.org/)
TIGAR	metabolism-related protein	Metabolic Atlas (https://metabolicatlas.org/)
SYNJ2	metabolism-related protein	Metabolic Atlas (https://metabolicatlas.org/)
ADCY2	metabolism-related protein	Metabolic Atlas (https://metabolicatlas.org/)
ITCH	metabolism-related protein	Metabolic Atlas (https://metabolicatlas.org/)
UBE2D4	metabolism-related protein	Metabolic Atlas (https://metabolicatlas.org/)
FKBP7	metabolism-related protein	Metabolic Atlas (https://metabolicatlas.org/)
SLC1A3	metabolism-related protein	Metabolic Atlas (https://metabolicatlas.org/)
LIPE	metabolism-related protein	Metabolic Atlas (https://metabolicatlas.org/)
FDFT1	metabolism-related protein	Metabolic Atlas (https://metabolicatlas.org/)
PAFAH1B3	metabolism-related protein	Metabolic Atlas (https://metabolicatlas.org/)
PGM1	metabolism-related protein	Metabolic Atlas (https://metabolicatlas.org/)
DNM2	metabolism-related protein	Metabolic Atlas (https://metabolicatlas.org/)
DCT	metabolism-related protein	Metabolic Atlas (https://metabolicatlas.org/)
SLC4A4	metabolism-related protein	Metabolic Atlas (https://metabolicatlas.org/)
RDH8	metabolism-related protein	Metabolic Atlas (https://metabolicatlas.org/)
CNOT4	metabolism-related protein	Metabolic Atlas (https://metabolicatlas.org/)
CPOX	metabolism-related protein	Metabolic Atlas (https://metabolicatlas.org/)
ARG2	metabolism-related protein	Metabolic Atlas (https://metabolicatlas.org/)
LRP2	metabolism-related protein	Metabolic Atlas (https://metabolicatlas.org/)
AACS	metabolism-related protein	Metabolic Atlas (https://metabolicatlas.org/)
SLC13A1	metabolism-related protein	Metabolic Atlas (https://metabolicatlas.org/)
ATP8B1	metabolism-related protein	Metabolic Atlas (https://metabolicatlas.org/)
SMARCD3	metabolism-related protein	Metabolic Atlas (https://metabolicatlas.org/)
ME2	metabolism-related protein	Metabolic Atlas (https://metabolicatlas.org/)
RNF13	metabolism-related protein	Metabolic Atlas (https://metabolicatlas.org/)
BCKDHB	metabolism-related protein	Metabolic Atlas (https://metabolicatlas.org/)
KAT6A	metabolism-related protein	Metabolic Atlas (https://metabolicatlas.org/)
TUT7	metabolism-related protein	Metabolic Atlas (https://metabolicatlas.org/)
PLOD1	metabolism-related protein	Metabolic Atlas (https://metabolicatlas.org/)
OXCT1	metabolism-related protein	Metabolic Atlas (https://metabolicatlas.org/)
CYLD	metabolism-related protein	Metabolic Atlas (https://metabolicatlas.org/)
SLC27A5	metabolism-related protein	Metabolic Atlas (https://metabolicatlas.org/)
PPIE	metabolism-related protein	Metabolic Atlas (https://metabolicatlas.org/)
ZMPSTE24	metabolism-related protein	Metabolic Atlas (https://metabolicatlas.org/)
STARD7	metabolism-related protein	Metabolic Atlas (https://metabolicatlas.org/)
HAL	metabolism-related protein	Metabolic Atlas (https://metabolicatlas.org/)
GSTP1	metabolism-related protein	Metabolic Atlas (https://metabolicatlas.org/)
SLCO1A2	metabolism-related protein	Metabolic Atlas (https://metabolicatlas.org/)
APOB	metabolism-related protein	Metabolic Atlas (https://metabolicatlas.org/)
NCOA1	metabolism-related protein	Metabolic Atlas (https://metabolicatlas.org/)
HADHA	metabolism-related protein	Metabolic Atlas (https://metabolicatlas.org/)
CAD	metabolism-related protein	Metabolic Atlas (https://metabolicatlas.org/)
AK6	metabolism-related protein	Metabolic Atlas (https://metabolicatlas.org/)
PREP	metabolism-related protein	Metabolic Atlas (https://metabolicatlas.org/)
HACE1	metabolism-related protein	Metabolic Atlas (https://metabolicatlas.org/)
SEH1L	metabolism-related protein	Metabolic Atlas (https://metabolicatlas.org/)
ABCB1	metabolism-related protein	Metabolic Atlas (https://metabolicatlas.org/)
AKR1B1	metabolism-related protein	Metabolic Atlas (https://metabolicatlas.org/)
MGST2	metabolism-related protein	Metabolic Atlas (https://metabolicatlas.org/)
USP40	metabolism-related protein	Metabolic Atlas (https://metabolicatlas.org/)
POMGNT1	metabolism-related protein	Metabolic Atlas (https://metabolicatlas.org/)
B4GALT1	metabolism-related protein	Metabolic Atlas (https://metabolicatlas.org/)
[truncated: 8,029 more rows]

## Sheet: Table S6
Table S6. Target genes of the approved drugs in the DrugBank
[truncated: 2,560 more rows]

## Sheet: Table S7
Table S7. Identification of hub-genes by 10 independent ranking methods
[truncated: 2,531 more rows]

[truncated: 10 more sheets: Table S8, Table S9, Table S10, Table S11, Table S12, Table S13, Table S14, Table S15, Table S16, Table S17]
